# Supplementary material for: Factors affecting pitch discrimination performance in a cohort of extensively phenotyped healthy volunteers
Source: Sci Rep. 2017 Nov 28;7:16480. doi: 10.1038/s41598-017-16526-8 (PMC5705722; doi:10.1038/s41598-017-16526-8)
Supplement: Supplementary file 2 — Supplemental Tables S1-S2 [file 41598_2017_16526_MOESM2_ESM.xlsx]

## Sheet: S1
ID	Pitch1	Pitch2	Pitch3	log(Pitch 1-1000)	log(Pitch 2-1000)	log(Pitch 3-1000)	Frequency discrimination threshold as percent of 1000	median log(pitch)	Box Cox log pitch	Median pitch	Best log pitch	Duration1	Duration2	Duration3	log(Duration1-250)	log(Duration2-250)	log(Duration3-250)	median log duration	Box Cox log duration	Median duration	Age	Asian grandparents' ethnicity/country of origin	Ethnicity	AA	H	SA	EA	Other	English first language	Eigenstrat axis 1	Eigenstrat axis 2	Genotype for 4_115544713_C_T (0 is C, 1 is C/T, 2 is T/T)	Male	years education	currently student	synesthesia	Self-report absolute pitch pitch	Has absolute pitch (self-reports and passes test)	Absolute pitch status unknown (self-reported but did not take test)	Reported absolute pitch but tested negative	Reports formal music training	Reports training before age 6	Total years of musical training	Misophonia	Cirens score	Extraversion	Neuroticism	pc1 (general intelligence)	Immediate Story Recall
1	1010.36	1010.36	1022.08	1.01519	1.01519	1.34394	0.010356	1.01519	0.0150641	10.356	1.01519	317.448	281.157	292.755	1.82897	1.49356	1.63099	1.63099	0.446134	42.755	42		AA	1	0	0	0	0	1				1	14	0		0	0	0	0	0	0	0	0	0			-0.322311	42
2	1019.13	1021.1	1025.03	1.28181	1.32418	1.39843	0.021095	1.32418	0.276082	21.095	1.28181	296.158	294.451	282.784	1.66425	1.64788	1.51566	1.64788	0.454664	44.451	21		C	0	0	0	0	0	1	-0.0027	0.0028	1	1	15	1		0	0	0	0	0	0	0		0			2.97396	62
3	1032.94	1013.27	1022.08	1.51774	1.12297	1.34394	0.022077	1.34394	0.290388	22.077	1.12297	282.784	297.875	286.068	1.51566	1.68011	1.55712	1.55712	0.407356	36.068	29		C	0	0	0	0	0	1	-0.0028	-0.007	0	0	16	0	0	0	0	0	0	0	0	0		-1	29	27	-2.15509	31
4	1021.1	1017.18	1030.96	1.32418	1.23495	1.49076	0.021095	1.32418	0.276082	21.095	1.23495	303.087	326.776	306.613	1.72499	1.88523	1.75292	1.75292	0.505107	56.613	29		AA	1	0	0	0	0	1				1	12	0		0	0	0	0	0	0	0		0			-3.66125	21
5	1010.36	1008.42	1008.42	1.01519	0.925106	0.925106	0.008416	0.925106	-0.0782146	8.416	0.925106	310.182	304.845	291.068	1.77947	1.73914	1.6135	1.73914	0.498731	54.845	29		C	0	0	0	0	0	1				0	15	0		0	0	0	0	0	0	0		0			-1.71936	50
6	1093.21	1049.96	1101.65	1.96948	1.69861	2.00712	0.093214	1.96948	0.650754	93.214	1.69861	273.162	281.157	294.451	1.36478	1.49356	1.64788	1.49356	0.371891	31.157	26		Other	0	0	0	0	1	1				1	13	0	1	1	0	1	0	1	0		0	3	39	37	-2.52117	38
7	1011.33	1008.42	1010.36	1.05415	0.925106	1.01519	0.010356	1.01519	0.0150641	10.356	0.925106	274.742	287.725	282.784	1.39343	1.57663	1.51566	1.51566	0.384457	32.784	22	Korea	EA	0	0	0	1	0	0				0	15	1	0	0	0	0	0	1	1			2	28	25	0.639853	42
8	1006.48	1006.48	1006.48	0.811508	0.811508	0.811508	0.006479	0.811508	-0.211519	6.479	0.811508	296.158	282.784	286.068	1.66425	1.51566	1.55712	1.55712	0.407356	36.068	18		C	0	0	0	0	0	1	-0.0105	0.0204	0	0	12	1	0	0	0	0	0	1	1			0	51	14	4.48376	71
9	1009.38	1015.22	1006.48	0.972434	1.1825	0.811508	0.009385	0.972434	-0.0280001	9.385	0.811508	279.539	286.068	270.031	1.4704	1.55712	1.3017	1.4704	0.358446	29.539	26		C	0	0	0	0	0	1				0	18	1	0	0	0	0	0	1	1			0	32	37	0.102905	56
10	1011.33	1007.45	1012.3	1.05415	0.871981	1.08991	0.011328	1.05415	0.0525701	11.328	0.871981	296.158	291.068	282.784	1.66425	1.6135	1.51566	1.6135	0.437178	41.068	31		C	0	0	0	0	0	1	-0.0235	0.0158	0	0	16	0	0	0	0	0	0	1	0		0	0	43	29	-1.96272	39
11	1005.51	1006.48	1005.51	0.741309	0.811508	0.741309	0.005512	0.741309	-0.304818	5.512	0.741309	297.875	284.421	286.068	1.68011	1.53682	1.55712	1.55712	0.407356	36.068	18	China	EA	0	0	0	1	0	1				1	13	1	0	0	0	0	0	1	0		0	0	35	21	0.255053	42
12	1009.38	1010.36	1007.45	0.972434	1.01519	0.871981	0.009385	0.972434	-0.0280001	9.385	0.871981	334.44	326.776	311.982	1.92655	1.88523	1.79227	1.88523	0.563002	76.776	58		AA	1	0	0	0	0	1				0	13	0	0	0	0	0	0	1	0			0	50	31	-1.37622	61
13	1031.95	1021.1	1028.98	1.50444	1.32418	1.46205	0.028977	1.46205	0.371255	28.977	1.32418	297.875	315.615	297.875	1.68011	1.817	1.68011	1.68011	0.470604	47.875	59		Other	0	0	0	0	1	1				1	16	0	0	1	0	0	1	1	0			-2	32	24	-3.31865	44
14	1036.92	1014.25	1023.06	1.56726	1.15375	1.36286	0.02306	1.36286	0.303865	23.06	1.15375	304.845	296.158	287.725	1.73914	1.66425	1.57663	1.66425	0.462812	46.158	38		AA	1	0	0	0	0	1				0	15	1	0	0	0	0	0	1	0			0	49	38	-1.24745	51
15	1002.62	1003.58	1001.65	0.417804	0.554004	0.218536	0.002617	0.417804	-0.920432	2.617	0.218536	268.479	273.162	289.392	1.26668	1.36478	1.59541	1.36478	0.293201	23.162	21		C	0	0	0	0	0	1	0.064	0.0244	0	1	15	1	0	0	0	0	0	1	0		0	1	49	24	4.11683	60
16	1009.38	1012.3	1009.38	0.972434	1.08991	0.972434	0.009385	0.972434	-0.0280001	9.385	0.972434	291.068	323.011	308.392	1.6135	1.86339	1.76635	1.76635	0.511258	58.392	25		C	0	0	0	0	0	1	-0.0112	0.0002	0	0	18	1	0	0	0	0	0	1	0		0	1	37	38	2.22046	61
17	1075.49	1051.98	1081.72	1.87792	1.71582	1.91231	0.075495	1.87792	0.606765	75.495	1.71582	317.448	360.644	330.585	1.82897	2.04393	1.90625	1.90625	0.571686	80.585	33		AA	1	0	0	0	0	1				0	16	0	0	0	0	0	0	1	0		0	-1	41	22	-1.94404	35
18	1007.45	1005.51	1004.55	0.871981	0.741309	0.657629	0.005512	0.741309	-0.304818	5.512	0.657629	287.725	287.725	291.068	1.57663	1.57663	1.6135	1.57663	0.417841	37.725	26		AA	1	0	0	0	0	1				1	16	0	0	0	0	0	0	1	0			0	35	15	0.600129	44
19	1010.36	1011.33	1015.22	1.01519	1.05415	1.1825	0.011328	1.05415	0.0525701	11.328	1.01519	319.291	326.776	419.527	1.84068	1.88523	2.22924	1.88523	0.563002	76.776	20	China	EA	0	0	0	1	0	0				1	13	1	0	1	0	1	0	1	0			0	35	24	1.28604	60
20	1077.56	1101.65	1101.65	1.88966	2.00712	2.00712	0.101654	2.00712	0.668178	101.654	1.88966	369.123	457.868	457.868	2.076	2.31779	2.31779	2.31779	0.718834	207.868	37		AA	1	0	0	0	0	1				0	12	0	0	0	0	0	0	1	0			-1	34	29	-3.16102	32
21	1005.51	1004.55	1004.55	0.741309	0.657629	0.657629	0.004546	0.657629	-0.42991	4.546	0.657629	277.93	279.539	277.93	1.44607	1.4704	1.44607	1.44607	0.344006	27.93	20		AA	1	0	0	0	0	1				0	15	1		0	0	0	0	1	0			1	27	39	2.68141	54
22	1008.42	1007.45	1007.45	0.925106	0.871981	0.871981	0.007447	0.871981	-0.138127	7.447	0.871981	284.421	296.158	268.479	1.53682	1.66425	1.26668	1.53682	0.396252	34.421	21		C	0	0	0	0	0	1	0.0218	0.0233	1	1	16	0	0	0	0	0	0	1	0			1	42	25	0.898304	64
23	1089.02	1096.37	1052.99	1.94948	1.98395	1.72419	0.089019	1.94948	0.641344	89.019	1.72419	407.487	436.996	455.205	2.19724	2.27183	2.31219	2.27183	0.704259	186.996	26		Other	0	0	0	0	1	1				0	14	0	0	0	0	0	0	1	0			0	15	19	-4.29313	48
24	1019.13	1018.15	1019.13	1.28181	1.259	1.28181	0.019134	1.28181	0.244582	19.134	1.259	289.392	289.392	284.421	1.59541	1.59541	1.53682	1.59541	0.427766	39.392	22		H	0	1	0	0	0	1				0	16	1	0	0	0	0	0	1	0		0	0	42	21	0.136075	48
25	1001.65	1002.62	1003.58	0.218536	0.417804	0.554004	0.002617	0.417804	-0.920432	2.617	0.218536	265.402	282.784	273.162	1.18758	1.51566	1.36478	1.36478	0.293201	23.162	26		C	0	0	0	0	0	1	-0.0181	0.0101	0	1	19	1	0	1	0	0	1	1	1	20		-1	37	18	1.49256	46
26	1006.48	1004.55	1004.55	0.811508	0.657629	0.657629	0.004546	0.657629	-0.42991	4.546	0.657629	308.392	279.539	289.392	1.76635	1.4704	1.59541	1.59541	0.427766	39.392	21	Multiple	EA	0	0	0	1	0	1				0	15	1	0	0	0	0	0	1	1	10	0	-1	43	22	2.6059	64
27	1013.27	1007.45	1009.38	1.12297	0.871981	0.972434	0.009385	0.972434	-0.0280001	9.385	0.871981	277.93	294.451	301.339	1.44607	1.64788	1.71045	1.64788	0.454664	44.451	19		C	0	0	0	0	0	1	-0.0103	-0.0092	0	0	13	1	0	0	0	0	0	1	1	11	0	-1	40	19	1.19187	65
28	1016.2	1010.36	1010.36	1.20949	1.01519	1.01519	0.010356	1.01519	0.0150641	10.356	1.01519	287.725	292.755	279.539	1.57663	1.63099	1.4704	1.57663	0.417841	37.725	57		C	0	0	0	0	0	1	-0.0094	0.0274	0	0	18	0	0	0	0	0	0	1	1	17	0	-2	49	19	1.4401	60
29	1010.36	1005.51	1004.55	1.01519	0.741309	0.657629	0.005512	0.741309	-0.304818	5.512	0.657629	286.068	319.291	286.068	1.55712	1.84068	1.55712	1.55712	0.407356	36.068	20	India	SA	0	0	1	0	0	1				0	16	1	0	0	0	0	0	1	1	14		2	54	22	1.28126	57
30	1022.08	1009.38	1011.33	1.34394	0.972434	1.05415	0.011328	1.05415	0.0525701	11.328	0.972434	313.793	313.793	306.613	1.80477	1.80477	1.75292	1.80477	0.528496	63.793	20		Other	0	0	0	0	1	1				0	15	1	0	0	0	0	0	1	1	7		0	36	33	0.549262	55
31	1009.38	1004.55	1004.55	0.972434	0.657629	0.657629	0.004546	0.657629	-0.42991	4.546	0.657629	274.742	274.742	286.068	1.39343	1.39343	1.55712	1.39343	0.311578	24.742	29		C	0	0	0	0	0	1	-0.0178	0.0049	1	0	12	1	0	0	0	0	0	1	1	8		0	27	26	1.55784	39
32	1004.55	1009.38	1007.45	0.657629	0.972434	0.871981	0.007447	0.871981	-0.138127	7.447	0.657629	299.602	289.392	281.157	1.6955	1.59541	1.49356	1.59541	0.427766	39.392	18		C	0	0	0	0	0	1	-0.0059	-0.0025	0	0	12	1	0	0	0	0	0	1	1	9		0	20	32	2.90141	76
33	1009.38	1007.45	1006.48	0.972434	0.871981	0.811508	0.007447	0.871981	-0.138127	7.447	0.811508	291.068	270.031	296.158	1.6135	1.3017	1.66425	1.6135	0.437178	41.068	20		C	0	0	0	0	0	1	-0.015	-0.0089	0	1	14	1	0	0	0	0	0	1	1	9		2	36	14	0.600453	49
34	1003.58	1003.58	1003.58	0.554004	0.554004	0.554004	0.003581	0.554004	-0.61217	3.581	0.554004	306.613	286.068	284.421	1.75292	1.55712	1.53682	1.55712	0.407356	36.068	18		C	0	0	0	0	0	1	-0.0105	0.0118	0	0	12	1	0	0	0	0	0	1	1	10	0	1	37	31	1.6981	69
35	1009.38	1002.62	1008.42	0.972434	0.417804	0.925106	0.008416	0.925106	-0.0782146	8.416	0.417804	279.539	276.332	270.031	1.4704	1.42048	1.3017	1.42048	0.32845	26.332	24	India	SA	0	0	1	0	0	0				1	16	1	0	0	0	0	0	1	1	10		-1	30	25	-0.160112	61
36	1006.48	1005.51	1003.58	0.811508	0.741309	0.554004	0.005512	0.741309	-0.304818	5.512	0.554004	301.339	286.068	294.451	1.71045	1.55712	1.64788	1.64788	0.454664	44.451	18	China	EA	0	0	0	1	0	1				0	13	0	0	0	0	0	0	1	1	11		2	28	29	1.00972	67
37	1022.08	1012.3	1010.36	1.34394	1.08991	1.01519	0.0123	1.08991	0.0856443	12.3	1.01519	310.182	289.392	270.031	1.77947	1.59541	1.3017	1.59541	0.427766	39.392	70		C	0	0	0	0	0	1	-0.0017	-0.0081	0	0	13	0	0	0	0	0	0	1	1	13	0	-2	36	22	-2.29221	60
38	1017.18	1025.03	1017.18	1.23495	1.39843	1.23495	0.017177	1.23495	0.20836	17.177	1.23495	289.392	342.289	287.725	1.59541	1.96515	1.57663	1.59541	0.427766	39.392	20	Multiple	EA	0	0	0	1	0	1				0	14	1	0	0	0	0	0	1	1	13		2	39	31	0.538216	50
39	1010.36	1008.42	1010.36	1.01519	0.925106	1.01519	0.010356	1.01519	0.0150641	10.356	0.925106	282.784	282.784	286.068	1.51566	1.51566	1.55712	1.51566	0.384457	32.784	32		C	0	0	0	0	0	1	-0.0113	0.0031	0	0	20	0	0	0	0	0	0	1	0	2		0	28	25	-0.0987407	50
40	1045.93	1006.48	1005.51	1.66209	0.811508	0.741309	0.006479	0.811508	-0.211519	6.479	0.741309	292.755	299.602	291.068	1.63099	1.6955	1.6135	1.63099	0.446134	42.755	21	Taiwan	EA	0	0	0	1	0	0				0	16	1	0	0	0	0	0	1	0	8		2	41	27	1.50763	48
41	1010.36	1010.36	1009.38	1.01519	1.01519	0.972434	0.010356	1.01519	0.0150641	10.356	0.972434	274.742	289.392	279.539	1.39343	1.59541	1.4704	1.4704	0.358446	29.539	21		Other	0	0	0	0	1	1				1	15	1	0	0	0	0	0	1	0	9		0	35	23	-3.29577	37
42	1009.38	1006.48	1004.55	0.972434	0.811508	0.657629	0.006479	0.811508	-0.211519	6.479	0.657629	274.742	287.725	286.068	1.39343	1.57663	1.55712	1.55712	0.407356	36.068	35		C	0	0	0	0	0	1	-0.009	0.0033	0	0	16	0	0	0	0	0	0	1	0	11	0	-1	18	27	2.41407	64
43	1008.42	1007.45	1005.51	0.925106	0.871981	0.741309	0.007447	0.871981	-0.138127	7.447	0.741309	266.936	279.539	274.742	1.22881	1.4704	1.39343	1.39343	0.311578	24.742	23		C	0	0	0	0	0	1	-0.0079	0.0031	0	1	16	0	0	0	0	0	0	1	0	12	0	2	39	17	1.31963	67
44	1012.3	1014.25	1008.42	1.08991	1.15375	0.925106	0.0123	1.08991	0.0856443	12.3	0.925106	299.602	352.365	306.613	1.6955	2.01015	1.75292	1.75292	0.505107	56.613	18		AA	1	0	0	0	0	1				0	12	1	0	0	0	0	0	1	0	1		0	29	22	0.104785	59
45	1016.2	1011.33	1007.45	1.20949	1.05415	0.871981	0.011328	1.05415	0.0525701	11.328	0.871981	289.392	279.539	277.93	1.59541	1.4704	1.44607	1.4704	0.358446	29.539	53		C	0	0	0	0	0	1	0.0147	0.0069	0	0	18	0	0	0	0	0	0	1	0	6	0	2	42	19	2.65812	67
46	1008.42	1006.48	1005.51	0.925106	0.811508	0.741309	0.006479	0.811508	-0.211519	6.479	0.741309	294.451	294.451	299.602	1.64788	1.64788	1.6955	1.64788	0.454664	44.451	24		H	0	1	0	0	0	1	0.0164	-0.0286	0	0	18	0	0	0	0	0	0	1	0	6		-1	24	40	1.99873	44
47	1012.3	1010.36	1014.25	1.08991	1.01519	1.15375	0.0123	1.08991	0.0856443	12.3	1.01519	294.451	277.93	284.421	1.64788	1.44607	1.53682	1.53682	0.396252	34.421	20		C	0	0	0	0	0	1	-0.0179	-0.0223	0	0	15	1	0	0	0	0	0	1	0	7		0	25	17	1.76991	63
48	1003.58	1006.48	1009.38	0.554004	0.811508	0.972434	0.006479	0.811508	-0.211519	6.479	0.554004	308.392	301.339	279.539	1.76635	1.71045	1.4704	1.71045	0.485228	51.339	20		C	0	0	0	0	0	1	-0.0148	0.0107	0	0	14	1	0	0	0	0	0	1	0	11		-2	41	40	1.4107	56
49	1023.06	1006.48	1007.45	1.36286	0.811508	0.871981	0.007447	0.871981	-0.138127	7.447	0.811508	297.875	311.982	330.585	1.68011	1.79227	1.90625	1.79227	0.522941	61.982	23		C	0	0	0	0	0	1	0.015	-0.0238	0	0	17	1	0	0	0	0	0	1	0	11		0	44	28	0.715355	65
50	1008.42	1009.38	1005.51	0.925106	0.972434	0.741309	0.008416	0.925106	-0.0782146	8.416	0.741309	310.182	317.448	319.291	1.77947	1.82897	1.84068	1.82897	0.539094	67.448	24		C	0	0	0	0	0	1	0.0214	0.0408	0	0	16	0	0	0	0	0	0	1	0	11		0	38	22	1.85641	58
51	1010.36	1006.48	1008.42	1.01519	0.811508	0.925106	0.008416	0.925106	-0.0782146	8.416	0.811508	292.755	281.157	282.784	1.63099	1.49356	1.51566	1.51566	0.384457	32.784	49		C	0	0	0	0	0	1	-0.0275	0.0018	1	0	18	0	0	0	0	0	0	1	0	5	0	0	31	31	1.34786	59
52	1039.91	1007.45	1012.3	1.60113	0.871981	1.08991	0.0123	1.08991	0.0856443	12.3	0.871981	282.784	279.539	296.158	1.51566	1.4704	1.66425	1.51566	0.384457	32.784	20		C	0	0	0	0	0	1	0.0067	0.0059	0	0	16	1	0	0	0	0	0	1	0	6		-1	39	25	2.01664	57
53	1006.48	1009.38	1005.51	0.811508	0.972434	0.741309	0.006479	0.811508	-0.211519	6.479	0.741309	296.158	286.068	284.421	1.66425	1.55712	1.53682	1.55712	0.407356	36.068	19	Multiple	EA	0	0	0	1	0	1				0	14	1	0	0	0	0	0	1	0	8		2	36	28	0.454815	58
54	1015.22	1011.33	1011.33	1.1825	1.05415	1.05415	0.011328	1.05415	0.0525701	11.328	1.05415	274.742	274.742	289.392	1.39343	1.39343	1.59541	1.39343	0.311578	24.742	27		C	0	0	0	0	0	1	0.014	0.0043	0	1	17	0	0	0	0	0	0	1	0	9		-1	37	13	1.87008	59
55	1047.94	1017.18	1013.27	1.68071	1.23495	1.12297	0.017177	1.23495	0.20836	17.177	1.12297	304.845	306.613	286.068	1.73914	1.75292	1.55712	1.73914	0.498731	54.845	36		C	0	0	0	0	0	1	-0.01	-0.0029	0	0	17	1	0	0	0	0	0	1	0	10	0	2	20	35	-1.94533	44
56	1006.48	1003.58	1006.48	0.811508	0.554004	0.811508	0.006479	0.811508	-0.211519	6.479	0.554004	274.742	281.157	284.421	1.39343	1.49356	1.53682	1.49356	0.371891	31.157	19		C	0	0	0	0	0	1	-0.004	-0.0115	0	1	13	1	0	0	0	0	0	1	0	10		1	35	17	2.28401	64
57	1008.42	1005.51	1004.55	0.925106	0.741309	0.657629	0.005512	0.741309	-0.304818	5.512	0.657629	276.332	294.451	282.784	1.42048	1.64788	1.51566	1.51566	0.384457	32.784	31		C	0	0	0	0	0	1	-0.0172	0.0136	0	1	20	0	0	0	0	0	0	1	0	10		-2	23	21	-2.44566	37
58	1007.45	1004.55	1004.55	0.871981	0.657629	0.657629	0.004546	0.657629	-0.42991	4.546	0.657629	277.93	284.421	289.392	1.44607	1.53682	1.59541	1.53682	0.396252	34.421	23		C	0	0	0	0	0	1	0.0272	-0.0053	0	1	16	0	0	0	0	0	0	1	0	10		1	37	27	2.1569	60
59	1014.25	1008.42	1006.48	1.15375	0.925106	0.811508	0.008416	0.925106	-0.0782146	8.416	0.811508	284.421	284.421	291.068	1.53682	1.53682	1.6135	1.53682	0.396252	34.421	50		C	0	0	0	0	0	1	-0.0252	-0.015	0	0	18	0	0	0	0	0	0	1	0	10		-2	41	24	-0.255689	67
60	1006.48	1007.45	1006.48	0.811508	0.871981	0.811508	0.006479	0.811508	-0.211519	6.479	0.811508	299.602	321.146	282.784	1.6955	1.85215	1.51566	1.6955	0.478067	49.602	22		C	0	0	0	0	0	1				0	18	1	0	0	0	0	0	1	0	13	0	-1	27	30	-1.11492	42
61	1006.48	1005.51	1004.55	0.811508	0.741309	0.657629	0.005512	0.741309	-0.304818	5.512	0.657629	271.592	276.332	277.93	1.33429	1.42048	1.44607	1.42048	0.32845	26.332	24		C	0	0	0	0	0	1	-0.0111	-0.0028	0	0	16	0	0	1	0	0	1	1	0	5	0	2	36	41	0.107006	47
62	1080.68	1060.1	1015.22	1.90674	1.77887	1.1825	0.060099	1.77887	0.556387	60.099	1.1825	323.011	362.745	342.289	1.86339	2.0521	1.96515	1.96515	0.595322	92.289	30		ME	0	0	0	0	1	1	-0.0167	-0.0145	0	0	16	0	0	0	0	0	0	1	0	5		1	36	29	-0.795192	50
63	1007.45	1006.48	1005.51	0.871981	0.811508	0.741309	0.006479	0.811508	-0.211519	6.479	0.741309	308.392	317.448	294.451	1.76635	1.82897	1.64788	1.76635	0.511258	58.392	57		C	0	0	0	0	0	1	-0.0064	-0.0074	0	0	18	0	0	0	0	0	0	1	0	6		0	30	17	-0.0140787	60
64	1011.33	1007.45	1009.38	1.05415	0.871981	0.972434	0.009385	0.972434	-0.0280001	9.385	0.871981	279.539	294.451	313.793	1.4704	1.64788	1.80477	1.64788	0.454664	44.451	19		C	0	0	0	0	0	1	-0.0079	-0.0051	1	1	12	1	0	0	0	0	0	1	0	6		2	24	15	0.961717	46
65	1012.3	1012.3	1012.3	1.08991	1.08991	1.08991	0.0123	1.08991	0.0856443	12.3	1.08991	323.011	311.982	289.392	1.86339	1.79227	1.59541	1.79227	0.522941	61.982	51		C	0	0	0	0	0	1	-0.0235	0.0107	0	0	17	0	0	0	0	0	0	1	0	8		0	22	24	-1.73886	56
66	1006.48	1004.55	1005.51	0.811508	0.657629	0.741309	0.005512	0.741309	-0.304818	5.512	0.657629	289.392	286.068	292.755	1.59541	1.55712	1.63099	1.59541	0.427766	39.392	28		C	0	0	0	0	0	1	0	-0.0076	0	0	16	1	0	0	0	0	0	1	0	11	0	0	34	31	2.84864	71
67	1003.58	1005.51	1005.51	0.554004	0.741309	0.741309	0.005512	0.741309	-0.304818	5.512	0.554004	286.068	271.592	291.068	1.55712	1.33429	1.6135	1.55712	0.407356	36.068	21		C	0	0	0	0	0	1	-0.0122	0.003	0	0	14	1	0	0	0	0	0	1	0	13		2	41	33	2.18626	49
68	1010.36	1009.38	1008.42	1.01519	0.972434	0.925106	0.009385	0.972434	-0.0280001	9.385	0.925106	284.421	287.725	277.93	1.53682	1.57663	1.44607	1.53682	0.396252	34.421	25		C	0	0	0	0	0	1	0.0006	-0.0106	0	0	18	1	0	0	0	0	0	1	0	3	0	0	26	21	0.952484	66
69	1005.51	1032.94	1005.51	0.741309	1.51774	0.741309	0.005512	0.741309	-0.304818	5.512	0.741309	274.742	276.332	292.755	1.39343	1.42048	1.63099	1.42048	0.32845	26.332	22		C	0	0	0	0	0	1	-0.02	-0.0017	1	0	16	0	0	0	0	0	0	1	0	5		2	28	46	0.807265	54
70	1010.36	1006.48	1010.36	1.01519	0.811508	1.01519	0.010356	1.01519	0.0150641	10.356	0.811508	350.326	301.339	303.087	2.00141	1.71045	1.72499	1.72499	0.49211	53.087	33		C	0	0	0	0	0	1				0	18	0	0	0	0	0	0	1	0	6	0	1	14	35	-0.0996751	52
71	1004.55	1004.55	1004.55	0.657629	0.657629	0.657629	0.004546	0.657629	-0.42991	4.546	0.657629	310.182	271.592	292.755	1.77947	1.33429	1.63099	1.63099	0.446134	42.755	41		C	0	0	0	0	0	1	0.0523	0.0282	0	0	18	0	0	1	0	0	1	1	0	11		1	38	17	1.20734	57
72	1010.36	1006.48	1004.55	1.01519	0.811508	0.657629	0.006479	0.811508	-0.211519	6.479	0.657629	308.392	294.451	287.725	1.76635	1.64788	1.57663	1.64788	0.454664	44.451	41		C	0	0	0	0	0	1	-0.0102	0.0025	0	0	19	0	0	0	0	0	0	1	0	11		-1	42	18	0.891425	55
73	1006.48	1010.36	1008.42	0.811508	1.01519	0.925106	0.008416	0.925106	-0.0782146	8.416	0.811508	289.392	289.392	301.339	1.59541	1.59541	1.71045	1.59541	0.427766	39.392	20		AA	1	0	0	0	0	1				0	15	1	0	0	0	0	0	1	1	3		0	50	37	-0.809642	47
74	1011.33	1012.3	1009.38	1.05415	1.08991	0.972434	0.011328	1.05415	0.0525701	11.328	0.972434	281.157	291.068	395.799	1.49356	1.6135	2.16375	1.6135	0.437178	41.068	19	China	EA	0	0	0	1	0	1				1	13	1	0	0	0	0	0	1	0	6		1	39	24	1.65346	66
75	1002.62	1002.62	1003.58	0.417804	0.417804	0.554004	0.002617	0.417804	-0.920432	2.617	0.417804	301.339	282.784	315.615	1.71045	1.51566	1.817	1.71045	0.485228	51.339	18	India	SA	0	0	1	0	0	1				1	13	1	0	0	0	0	0	1	0	7		1	30	30	3.05882	70
76	1008.42	1019.13	1005.51	0.925106	1.28181	0.741309	0.008416	0.925106	-0.0782146	8.416	0.741309	294.451	296.158	289.392	1.64788	1.66425	1.59541	1.64788	0.454664	44.451	22	Vietnam	EA	0	0	0	1	0	1				0	16	0	0	0	0	0	0	1	0	7		1	49	15	0.531881	46
77	1051.98	1043.92	1018.15	1.71582	1.64266	1.259	0.04392	1.64266	0.481726	43.92	1.259	289.392	292.755	328.675	1.59541	1.63099	1.89584	1.63099	0.446134	42.755	18		AA	1	0	0	0	0	1				0	12	1	0	0	0	0	0	1	0	2	0	1	31	39	1.16529	61
78	1016.2	1008.42	1008.42	1.20949	0.925106	0.925106	0.008416	0.925106	-0.0782146	8.416	0.925106	282.784	281.157	281.157	1.51566	1.49356	1.49356	1.49356	0.371891	31.157	21		C	0	0	0	0	0	1	-0.0211	0.0132	0	1	15	1	0	0	0	0	0	1	0	2	0	0	31	25	-0.145685	63
79	1008.42	1013.27	1019.13	0.925106	1.12297	1.28181	0.013273	1.12297	0.115167	13.273	0.925106	321.146	301.339	303.087	1.85215	1.71045	1.72499	1.72499	0.49211	53.087	21		AA	1	0	0	0	0	1				0	15	1	0	0	0	0	0	1	0	2		1	44	32	-0.742671	55
80	1009.38	1010.36	1012.3	0.972434	1.01519	1.08991	0.010356	1.01519	0.0150641	10.356	0.972434	282.784	286.068	292.755	1.51566	1.55712	1.63099	1.55712	0.407356	36.068	18		AA	1	0	0	0	0	1				1	14	1	0	1	0	0	1	1	0	3		1	43	32	-0.96459	35
81	1003.58	1003.58	1003.58	0.554004	0.554004	0.554004	0.003581	0.554004	-0.61217	3.581	0.554004	266.936	271.592	284.421	1.22881	1.33429	1.53682	1.33429	0.27306	21.592	23		Other	0	0	0	0	1	1	-0.0024	0.0023	0	1	15	1	0	0	0	0	0	1	0	3		1	38	20	-0.736906	38
82	1006.48	1004.55	1005.51	0.811508	0.657629	0.741309	0.005512	0.741309	-0.304818	5.512	0.657629	282.784	306.613	311.982	1.51566	1.75292	1.79227	1.75292	0.505107	56.613	21		C	0	0	0	0	0	1	0.0042	0.0061	0	0	16	1	0	0	0	0	0	1	0	4		0	41	18	0.542257	49
83	1006.75	1008.69	1007.72	0.829304	0.93887	0.887505	0.007718	0.887505	-0.120206	7.718	0.829304	274.52	306.202	282.514	1.38952	1.74975	1.51207	1.51207	0.382433	32.514	22		AA	1	0	0	0	0	1				0	15	1	0	0	0	0	0	1	0	5	0	3	37	24	0.569346	62
84	1016.2	1007.45	1009.38	1.20949	0.871981	0.972434	0.009385	0.972434	-0.0280001	9.385	0.871981	315.615	284.421	303.087	1.817	1.53682	1.72499	1.72499	0.49211	53.087	22		C	0	0	0	0	0	1	-0.0176	0.0088	0	0	16	0	0	0	0	0	0	1	0	6		-1	33	28	-1.31527	44
85	1015.22	1008.42	1009.38	1.1825	0.925106	0.972434	0.009385	0.972434	-0.0280001	9.385	0.925106	296.158	317.448	324.888	1.66425	1.82897	1.87441	1.82897	0.539094	67.448	19		C	0	0	0	0	0	1	-0.0122	-0.002	0	1	12	1	0	0	0	0	0	1	0	6		0	44	20	2.91826	64
86	1016.2	1003.58	1003.58	1.20949	0.554004	0.554004	0.003581	0.554004	-0.61217	3.581	0.554004	268.479	263.877	270.031	1.26668	1.1423	1.3017	1.26668	0.226023	18.479	21		C	0	0	0	0	0	1	-0.0137	0.0206	0	1	15	1	0	0	0	0	0	1	0	6		2	27	41	0.857941	51
87	1007.45	1006.48	1006.48	0.871981	0.811508	0.811508	0.006479	0.811508	-0.211519	6.479	0.811508	277.93	282.784	277.93	1.44607	1.51566	1.44607	1.44607	0.344006	27.93	23		C	0	0	0	0	0	1				0	16	0	0	0	0	0	0	1	0	6		-1	31	30	0.418031	43
88	1030.16	1018.33	1012.47	1.47937	1.26326	1.09597	0.018334	1.26326	0.230424	18.334	1.09597	296.158	279.539	317.448	1.66425	1.4704	1.82897	1.66425	0.462812	46.158	23		AA	1	0	0	0	0	1				0	16	0	1	0	0	0	0	0	0	0	0	2	59	15	0.148092	50
89	1011.33	1012.3	1005.51	1.05415	1.08991	0.741309	0.011328	1.05415	0.0525701	11.328	0.741309	265.402	276.332	266.936	1.18758	1.42048	1.22881	1.22881	0.198135	16.936	43		C	0	0	0	0	0	1				0	18	0	1	1	0	0	1	0	0	0	0	2	39	33	-0.45691	49
90	1101.65	1079.64	1101.65	2.00712	1.90112	2.00712	0.101654	2.00712	0.668178	101.654	1.90112	412.26	382.223	336.385	2.21021	2.12131	1.93644	2.12131	0.653514	132.223	24		ME	0	0	0	0	1	0				0	16	1	1	0	0	0	0	0	0	0	0	3	52	32	-0.0192762	57
91	1020.11	1018.15	1017.18	1.3035	1.259	1.23495	0.018155	1.259	0.227139	18.155	1.23495	303.087	301.339	276.332	1.72499	1.71045	1.42048	1.71045	0.485228	51.339	52		C	0	0	0	0	0	1	-0.0179	0.0045	0	1	18	0	1	0	0	0	0	0	0	0	0	1	49	26	0.954436	57
92	1012.3	1009.38	1008.42	1.08991	0.972434	0.925106	0.009385	0.972434	-0.0280001	9.385	0.925106	287.725	287.725	289.392	1.57663	1.57663	1.59541	1.57663	0.417841	37.725	27		C	0	0	0	0	0	1				0	17	1	1	0	0	0	0	0	0	0	0	2	33	41	2.69057	69
93	1014.25	1017.18	1010.36	1.15375	1.23495	1.01519	0.014248	1.15375	0.141792	14.248	1.01519	297.875	308.392	303.087	1.68011	1.76635	1.72499	1.72499	0.49211	53.087	25	Multiple	SA	0	0	1	0	0	0				0	16	1	0	0	0	0	0	0	0	0	1	-1	46	28	-1.0316	49
94	1008.42	1022.08	1006.48	0.925106	1.34394	0.811508	0.008416	0.925106	-0.0782146	8.416	0.811508	276.332	273.162	274.742	1.42048	1.36478	1.39343	1.39343	0.311578	24.742	24	Taiwan	EA	0	0	0	1	0	1				0	18	1	0	0	0	0	0	0	0	0	1	-1	27	32	-1.18406	39
95	1007.45	1004.55	1009.38	0.871981	0.657629	0.972434	0.007447	0.871981	-0.138127	7.447	0.657629	279.539	274.742	279.539	1.4704	1.39343	1.4704	1.4704	0.358446	29.539	25		C	0	0	0	0	0	0				1	17	1	0	0	0	0	0	0	0	0	1	3	37	24	-1.74092	53
96	1006.48	1006.48	1009.38	0.811508	0.811508	0.972434	0.006479	0.811508	-0.211519	6.479	0.811508	281.157	289.392	299.602	1.49356	1.59541	1.6955	1.59541	0.427766	39.392	21		C	0	0	0	0	0	1				0	15	1	0	0	0	0	0	0	0	0	1	-1	43	23	1.26175	58
97	1007.45	1004.55	1004.55	0.871981	0.657629	0.657629	0.004546	0.657629	-0.42991	4.546	0.657629	303.087	279.539	270.031	1.72499	1.4704	1.3017	1.4704	0.358446	29.539	19		Other	0	0	0	0	1	1				0	12	1	0	0	0	0	0	0	0	0	1	2	31	51	1.06806	56
98	1019.13	1022.08	1012.3	1.28181	1.34394	1.08991	0.019134	1.28181	0.244582	19.134	1.08991	277.93	296.158	273.162	1.44607	1.66425	1.36478	1.44607	0.344006	27.93	32		C	0	0	0	0	0	1	-0.0076	-0.0025	0	0	17	0	0	0	0	0	0	0	0	0	0	0	45	32	-2.27261	49
99	1005.51	1005.51	1004.55	0.741309	0.741309	0.657629	0.005512	0.741309	-0.304818	5.512	0.657629	270.031	286.068	303.087	1.3017	1.55712	1.72499	1.55712	0.407356	36.068	30		C	0	0	0	0	0	1	-0.0035	0.001	0	0	18	0	0	0	0	0	0	0	0	0	0	0	25	18	2.64313	55
100	1045.93	1009.38	1005.51	1.66209	0.972434	0.741309	0.009385	0.972434	-0.0280001	9.385	0.741309	281.157	279.539	291.068	1.49356	1.4704	1.6135	1.49356	0.371891	31.157	35		H	0	1	0	0	0	1				1	20	0	0	0	0	0	0	0	0	0	0	0	25	26	1.59787	62
101	1017.18	1011.33	1011.33	1.23495	1.05415	1.05415	0.011328	1.05415	0.0525701	11.328	1.05415	310.182	276.332	310.182	1.77947	1.42048	1.77947	1.77947	0.5172	60.182	33		AA	1	0	0	0	0	1				1	18	0	0	0	0	0	0	0	0	0	0	0	34	19	0.366746	55
102	1014.25	1017.18	1019.13	1.15375	1.23495	1.28181	0.017177	1.23495	0.20836	17.177	1.15375	313.793	311.982	310.182	1.80477	1.79227	1.77947	1.79227	0.522941	61.982	33		AA	1	0	0	0	0	1				1	12	0	0	0	0	0	0	0	0	0	0	0	40	18	-1.7329	31
103	1018.15	1010.36	1009.38	1.259	1.01519	0.972434	0.010356	1.01519	0.0150641	10.356	0.972434	291.068	273.162	282.784	1.6135	1.36478	1.51566	1.51566	0.384457	32.784	39		AA	1	0	0	0	0	1				1	13	0	0	0	0	0	0	0	0	0	0	0	37	25	-3.60038	53
104	1069.31	1025.03	1024.04	1.8408	1.39843	1.38101	0.025028	1.39843	0.328643	25.028	1.38101	344.28	344.28	391.22	1.97442	1.97442	2.1499	1.97442	0.598952	94.28	61		AA	1	0	0	0	0	1				0	16	0	0	0	0	0	0	0	0	0	0	0	34	17	-3.48117	43
105	1017.18	1029.97	1025.03	1.23495	1.47663	1.39843	0.025028	1.39843	0.328643	25.028	1.23495										18		AA	1	0	0	0	0	1				0	12	1	0	0	0	0	0	0	0	0	0	0	58	21	-1.58188	45
106	1012.3	1010.36	1007.45	1.08991	1.01519	0.871981	0.010356	1.01519	0.0150641	10.356	0.871981	284.421	282.784	284.421	1.53682	1.51566	1.53682	1.53682	0.396252	34.421	55		AA	1	0	0	0	0	1				1	12	0	0	0	0	0	0	0	0	0	0	-1	36	23	-0.996754	49
107	1012.3	1007.45	1007.45	1.08991	0.871981	0.871981	0.007447	0.871981	-0.138127	7.447	0.871981	287.725	284.421	276.332	1.57663	1.53682	1.42048	1.53682	0.396252	34.421	20		AA	1	0	0	0	0	1				0	14	1	0	0	0	0	0	0	0	0	0	1	45	34	-0.390875	41
108	1013.27	1019.13	1009.38	1.12297	1.28181	0.972434	0.013273	1.12297	0.115167	13.273	0.972434	292.755	306.613	286.068	1.63099	1.75292	1.55712	1.63099	0.446134	42.755	25		AA	1	0	0	0	0	1				1	16	1	0	0	0	0	0	0	0	0	0	-1	28	16	0.886664	59
109	1013.27	1008.42	1013.27	1.12297	0.925106	1.12297	0.013273	1.12297	0.115167	13.273	0.925106	304.845	284.421	330.585	1.73914	1.53682	1.90625	1.73914	0.498731	54.845	18		Other	0	0	0	0	1	1				0	12	1	0	0	0	0	0	0	0	0	0	-1	55	27	-0.137729	56
110	1014.25	1032.94	1023.06	1.15375	1.51774	1.36286	0.02306	1.36286	0.303865	23.06	1.15375	330.585	294.451	311.982	1.90625	1.64788	1.79227	1.79227	0.522941	61.982	24		AA	1	0	0	0	0	1				0	18	0	0	0	0	0	0	0	0	0	0	0	46	22	-3.21926	48
111	1024.04	1030.96	1044.92	1.38101	1.49076	1.65248	0.030957	1.49076	0.389804	30.957	1.38101	304.845	311.982	358.556	1.73914	1.79227	2.03565	1.79227	0.522941	61.982	18		AA	1	0	0	0	0	1				0	12	1	0	0	0	0	0	0	0	0	0	1	36	22	-0.495371	48
112	1007.45	1004.55	1006.48	0.871981	0.657629	0.811508	0.006479	0.811508	-0.211519	6.479	0.657629	299.602	294.451	308.392	1.6955	1.64788	1.76635	1.6955	0.478067	49.602	36		AA	1	0	0	0	0	1				0	16	0	0	0	0	0	0	0	0	0	0	1	37	21	-1.68806	37
113	1004.55	1005.51	1006.48	0.657629	0.741309	0.811508	0.005512	0.741309	-0.304818	5.512	0.657629	299.602	304.845	310.182	1.6955	1.73914	1.77947	1.73914	0.498731	54.845	22		AA	1	0	0	0	0	1				1	16	1	0	0	0	0	0	0	0	0	0	1	22	31	1.3196	64
114	1007.45	1007.45	1004.55	0.871981	0.871981	0.657629	0.007447	0.871981	-0.138127	7.447	0.657629	301.339	296.158	296.158	1.71045	1.66425	1.66425	1.66425	0.462812	46.158	23		Other	0	0	0	0	1	1				0	16	0	0	0	0	0	0	0	0	0	0	1	35	18	-0.250307	46
115	1014.25	1017.18	1019.13	1.15375	1.23495	1.28181	0.017177	1.23495	0.20836	17.177	1.15375	276.332	287.725	287.725	1.42048	1.57663	1.57663	1.57663	0.417841	37.725	19		Other	0	0	0	0	1	1				0	13	1	0	0	0	0	0	0	0	0	0	0	33	32	-0.333585	53
116	1073.43	1101.65	1033.93	1.86587	2.00712	1.53064	0.073429	1.86587	0.600797	73.429	1.53064	373.438	382.223	429.42	2.09145	2.12131	2.25387	2.12131	0.653514	132.223	74		C	0	0	0	0	0	1				0	12	0	0	1	0	1	0	0	0	0	0	0	43	25	-5.26436	33
117	1007.45	1004.55	1005.51	0.871981	0.657629	0.741309	0.005512	0.741309	-0.304818	5.512	0.657629	279.539	276.332	276.332	1.4704	1.42048	1.42048	1.42048	0.32845	26.332	22		EA	0	0	0	1	0	0				1	12	1	0	0	0	0	0	0	0	0	0	1	37	34	0.745535	53
118	1018.15	1026.01	1014.25	1.259	1.41521	1.15375	0.018155	1.259	0.227139	18.155	1.15375	336.385	324.888	373.438	1.93644	1.87441	2.09145	1.93644	0.583924	86.385	23		AA	1	0	0	0	0	1				0	16	0	0	0	0	0	0	0	0	0	0	0	48	23	-2.51243	55
119	1009.38	1008.42	1008.42	0.972434	0.925106	0.925106	0.008416	0.925106	-0.0782146	8.416	0.925106	297.875	350.326	281.157	1.68011	2.00141	1.49356	1.68011	0.470604	47.875	20		C	0	0	0	0	0	1				0	13	1	0	0	0	0	0	0	0	0	0	1	38	37	-1.88303	44
120	1045.93	1015.22	1033.93	1.66209	1.1825	1.53064	0.033934	1.53064	0.414918	33.934	1.1825	346.283	346.283	455.205	1.98355	1.98355	2.31219	1.98355	0.602506	96.283	22		AA	1	0	0	0	0	1				0	13	0	0	0	0	0	0	0	0	0	0	0	52	60	-5.30004	25
121	1023.06	1028.98	1040.91	1.36286	1.46205	1.61187	0.028977	1.46205	0.371255	28.977	1.36286	308.392	332.507	291.068	1.76635	1.91649	1.6135	1.76635	0.511258	58.392	24		AA	1	0	0	0	0	1				1	12	0	0	1	0	1	0	0	0	0	0	-1	50	24	-4.87341	24
122	1036.92	1013.27	1034.93	1.56726	1.12297	1.54317	0.034928	1.54317	0.422664	34.928	1.12297	289.392	289.392	296.158	1.59541	1.59541	1.66425	1.59541	0.427766	39.392	38		AA	1	0	0	0	0	1				0	13	0	0	0	0	0	0	0	0	0	0	0	37	20	-2.1342	38
123	1004.55	1005.51	1005.51	0.657629	0.741309	0.741309	0.005512	0.741309	-0.304818	5.512	0.657629	284.421	297.875	286.068	1.53682	1.68011	1.55712	1.55712	0.407356	36.068	21		C	0	0	0	0	0	1				1	14	1	0	0	0	0	0	0	0	0	0	1	46	30	4.76985	58
124	1026.01	1038.91	1031.95	1.41521	1.59012	1.50444	0.031948	1.50444	0.398507	31.948	1.41521	304.845	308.392	350.326	1.73914	1.76635	2.00141	1.76635	0.511258	58.392	32		H	0	1	0	0	0	0				0	14	0	0	0	0	0	0	0	0	0	0	0	28	25	-3.5239	46
125	1013.27	1008.42	1007.45	1.12297	0.925106	0.871981	0.008416	0.925106	-0.0782146	8.416	0.871981	296.158	313.793	303.087	1.66425	1.80477	1.72499	1.72499	0.49211	53.087	18		Other	0	0	0	0	1	1				0	12	1	0	0	0	0	0	0	0	0	0	0	50	35	-1.54953	47
126	1014.25	1019.13	1019.13	1.15375	1.28181	1.28181	0.019134	1.28181	0.244582	19.134	1.15375	286.068	284.421	299.602	1.55712	1.53682	1.6955	1.55712	0.407356	36.068	20		H	0	1	0	0	0	0				0	14	1	0	0	0	0	0	0	0	0	0	0	40	27	1.16107	62
127	1008.42	1008.42	1008.42	0.925106	0.925106	0.925106	0.008416	0.925106	-0.0782146	8.416	0.925106	321.146	287.725	323.011	1.85215	1.57663	1.86339	1.85215	0.549067	71.146	21	China	EA	0	0	0	1	0	1				0	14	1	0	0	0	0	0	0	0	0	0	1	41	30	0.603891	57
128	1045.93	1045.93	1017.18	1.66209	1.66209	1.23495	0.045929	1.66209	0.49279	45.929	1.23495	301.339	310.182	310.182	1.71045	1.77947	1.77947	1.77947	0.5172	60.182	18		AA	1	0	0	0	0	1				1	12	1	0	0	0	0	0	0	0	0	0	1	48	36	1.68372	56
129	1007.45	1006.48	1006.48	0.871981	0.811508	0.811508	0.006479	0.811508	-0.211519	6.479	0.811508	276.332	319.291	328.675	1.42048	1.84068	1.89584	1.84068	0.544153	69.291	23		C	0	0	0	0	0	1				1	16	1	0	0	0	0	0	0	0	0	0	0	47	16	0.834515	62
130	1021.1	1010.36	1024.04	1.32418	1.01519	1.38101	0.021095	1.32418	0.276082	21.095	1.01519	310.182	304.845	356.48	1.77947	1.73914	2.02727	1.77947	0.5172	60.182	21		AA	1	0	0	0	0	1				0	15	1	0	0	0	0	0	0	0	0	0	0	37	41	-1.083	32
131	1010.36	1011.33	1012.3	1.01519	1.05415	1.08991	0.011328	1.05415	0.0525701	11.328	1.01519	294.451	294.451	296.158	1.64788	1.64788	1.66425	1.64788	0.454664	44.451	18		AA	1	0	0	0	0	1				0	16	1	0	0	0	0	0	0	0	0	0	1	17	30	1.50724	61
132	1076.53	1052.99	1052.99	1.88383	1.72419	1.72419	0.05299	1.72419	0.527214	52.99	1.72419	292.755	294.451	303.087	1.63099	1.64788	1.72499	1.64788	0.454664	44.451	30		C	0	0	0	0	0	1				1	16	1	0	0	0	0	0	0	0	0	0	1	51	24	-1.85171	36
133	1018.15	1022.08	1045.93	1.259	1.34394	1.66209	0.022077	1.34394	0.290388	22.077	1.259	297.875	289.392	287.725	1.68011	1.59541	1.57663	1.59541	0.427766	39.392	24		C	0	0	0	0	0	1				0	16	0	0	0	0	0	0	0	0	0	0	0	49	23	-1.47704	44
134	1006.48	1004.55	1003.58	0.811508	0.657629	0.554004	0.004546	0.657629	-0.42991	4.546	0.554004	282.784	287.725	282.784	1.51566	1.57663	1.51566	1.51566	0.384457	32.784	21		C	0	0	0	0	0	1				0	15	1	0	0	0	0	0	0	0	0	0	1	47	21	-0.983242	41
135	1013.27	1010.36	1011.33	1.12297	1.01519	1.05415	0.011328	1.05415	0.0525701	11.328	1.01519	296.158	276.332	287.725	1.66425	1.42048	1.57663	1.57663	0.417841	37.725	26		C	0	0	0	0	0	1				1	16	1	0	0	0	0	0	0	0	0	0	-1	39	21	-0.605074	56
136	1004.55	1005.51	1004.55	0.657629	0.741309	0.657629	0.004546	0.657629	-0.42991	4.546	0.657629	286.068	291.068	279.539	1.55712	1.6135	1.4704	1.55712	0.407356	36.068	20		C	0	0	0	0	0	1				0	15	1	0	0	0	0	0	0	0	0	0	0	48	31	-0.57226	54
137	1011.33	1010.36	1007.45	1.05415	1.01519	0.871981	0.010356	1.01519	0.0150641	10.356	0.871981	276.332	277.93	279.539	1.42048	1.44607	1.4704	1.44607	0.344006	27.93	21		C	0	0	0	0	0	1				0	14	1	0	0	0	0	0	0	0	0	0	-2	31	27	-0.553267	46
138	1014.25	1007.45	1004.55	1.15375	0.871981	0.657629	0.007447	0.871981	-0.138127	7.447	0.657629	277.93	277.93	282.784	1.44607	1.44607	1.51566	1.44607	0.344006	27.93	64		C	0	0	0	0	0	1				1	20	0	0	0	0	0	0	0	0	0	0	-1	33	18	-0.387577	57
139	1010.36	1012.3	1007.45	1.01519	1.08991	0.871981	0.010356	1.01519	0.0150641	10.356	0.871981	279.539	287.725	277.93	1.4704	1.57663	1.44607	1.4704	0.358446	29.539	23		C	0	0	0	0	0	1				0	16	0	0	0	0	0	0	0	0	0	0	1	33	12	-0.098531	54
140	1049.96	1012.3	1010.36	1.69861	1.08991	1.01519	0.0123	1.08991	0.0856443	12.3	1.01519	284.421	286.068	310.182	1.53682	1.55712	1.77947	1.55712	0.407356	36.068	26		C	0	0	0	0	0	1				0	18	0	0	0	0	0	0	0	0	0	0	0	32	30	-0.0605489	53
141	1030.96	1028.98	1019.13	1.49076	1.46205	1.28181	0.028977	1.46205	0.371255	28.977	1.28181	299.602	291.068	358.556	1.6955	1.6135	2.03565	1.6955	0.478067	49.602	21		C	0	0	0	0	0	1				0	15	1	0	0	0	0	0	0	0	0	0	1	47	26	0.011657	36
142	1004.55	1005.51	1005.51	0.657629	0.741309	0.741309	0.005512	0.741309	-0.304818	5.512	0.657629	296.158	308.392	306.613	1.66425	1.76635	1.75292	1.75292	0.505107	56.613	20		C	0	0	0	0	0	1				0	14	1	0	0	0	0	0	0	0	0	0	0	54	29	0.0228506	40
143	1017.18	1015.22	1029.97	1.23495	1.1825	1.47663	0.017177	1.23495	0.20836	17.177	1.1825	292.755	287.725	294.451	1.63099	1.57663	1.64788	1.63099	0.446134	42.755	21		C	0	0	0	0	0	1				1	15	1	0	0	0	0	0	0	0	0	0	1	38	41	0.0806297	61
144	1014.25	1012.3	1009.38	1.15375	1.08991	0.972434	0.0123	1.08991	0.0856443	12.3	0.972434	301.339	299.602	364.858	1.71045	1.6955	2.06016	1.71045	0.485228	51.339	18		C	0	0	0	0	0	1				1	12	1	0	0	0	0	0	0	0	0	0	0	36	34	0.330824	45
145	1019.13	1011.33	1014.25	1.28181	1.05415	1.15375	0.014248	1.15375	0.141792	14.248	1.05415	265.717	293.893	262.585	1.19637	1.6424	1.09985	1.19637	0.173281	15.717	27		C	0	0	0	0	0	1	-0.024	-0.0251	0	0	16	1	0	0	0	0	0	0	0	0	0	1	35	25	0.344427	65
146	1017.18	1017.18	1015.22	1.23495	1.23495	1.1825	0.017177	1.23495	0.20836	17.177	1.1825	287.725	273.162	271.592	1.57663	1.36478	1.33429	1.36478	0.293201	23.162	25		C	0	0	0	0	0	1				0	17	1	0	0	0	0	0	0	0	0	0	-1	31	30	0.454649	61
147	1007.45	1007.45	1045.93	0.871981	0.871981	1.66209	0.007447	0.871981	-0.138127	7.447	0.871981	289.392	323.011	301.339	1.59541	1.86339	1.71045	1.71045	0.485228	51.339	19		C	0	0	0	0	0	1				0	13	1	0	0	0	0	0	0	0	0	0	0	41	42	0.644261	60
148	1009.38	1006.48	1006.48	0.972434	0.811508	0.811508	0.006479	0.811508	-0.211519	6.479	0.811508	301.339	296.158	287.725	1.71045	1.66425	1.57663	1.66425	0.462812	46.158	19		C	0	0	0	0	0	1				0	14	1	0	0	0	0	0	0	0	0	0	2	48	18	0.962527	62
149	1009.38	1022.08	1007.45	0.972434	1.34394	0.871981	0.009385	0.972434	-0.0280001	9.385	0.871981	304.845	308.392	296.158	1.73914	1.76635	1.66425	1.73914	0.498731	54.845	41		C	0	0	0	0	0	1				0	18	0	0	0	0	0	0	0	0	0	0	0	37	25	1.01662	69
150	1008.42	1003.58	1004.55	0.925106	0.554004	0.657629	0.004546	0.657629	-0.42991	4.546	0.554004	282.784	301.339	299.602	1.51566	1.71045	1.6955	1.6955	0.478067	49.602	19		C	0	0	0	0	0	1				0	13	1	0	0	0	0	0	0	0	0	0	0	29	42	1.02644	57
151	1008.42	1007.45	1019.13	0.925106	0.871981	1.28181	0.008416	0.925106	-0.0782146	8.416	0.871981	277.93	281.157	299.602	1.44607	1.49356	1.6955	1.49356	0.371891	31.157	21		C	0	0	0	0	0	1				0	15	1	0	0	0	0	0	0	0	0	0	2	48	39	1.21783	51
152	1008.42	1008.42	1009.38	0.925106	0.925106	0.972434	0.008416	0.925106	-0.0782146	8.416	0.925106	282.784	294.451	289.392	1.51566	1.64788	1.59541	1.59541	0.427766	39.392	21		C	0	0	0	0	0	1				0	15	1	0	0	0	0	0	0	0	0	0	0	42	37	1.36348	55
153	1023.06	1007.45	1013.27	1.36286	0.871981	1.12297	0.013273	1.12297	0.115167	13.273	0.871981	284.421	284.421	303.087	1.53682	1.53682	1.72499	1.53682	0.396252	34.421	45		C	0	0	0	0	0	1	-0.0151	-0.0167	0	0	16	0	0	0	0	0	0	0	0	0	0	0	42	19	1.48053	64
154	1006.48	1010.36	1008.42	0.811508	1.01519	0.925106	0.008416	0.925106	-0.0782146	8.416	0.811508	274.742	291.068	271.592	1.39343	1.6135	1.33429	1.39343	0.311578	24.742	22		C	0	0	0	0	0	1				0	15	1	0	0	0	0	0	0	0	0	0	0	23	24	1.78357	48
155	1007.45	1004.55	1004.55	0.871981	0.657629	0.657629	0.004546	0.657629	-0.42991	4.546	0.657629	274.742	273.162	281.157	1.39343	1.36478	1.49356	1.39343	0.311578	24.742	19		C	0	0	0	0	0	1	-0.0154	0.0251	0	0	13	1	0	0	0	0	0	0	0	0	0	0	36	28	2.35241	55
156	1014.25	1009.38	1006.48	1.15375	0.972434	0.811508	0.009385	0.972434	-0.0280001	9.385	0.811508	276.332	273.162	284.421	1.42048	1.36478	1.53682	1.42048	0.32845	26.332	26		C	0	0	0	0	0	1	-0.0169	0.0148	0	0	17	1	0	0	0	0	0	0	0	0	0	-1	27	32	2.81281	66
157	1010.36	1006.48	1006.48	1.01519	0.811508	0.811508	0.006479	0.811508	-0.211519	6.479	0.811508	286.068	271.592	284.421	1.55712	1.33429	1.53682	1.53682	0.396252	34.421	20		C	0	0	0	0	0	1				1	14	1	0	0	0	0	0	0	0	0	0	0	41	19	2.89548	67
158	1008.42	1007.45	1005.51	0.925106	0.871981	0.741309	0.007447	0.871981	-0.138127	7.447	0.741309	321.146	287.725	289.392	1.85215	1.57663	1.59541	1.59541	0.427766	39.392	18		C	0	0	0	0	0	1				0	12	1	0	0	0	0	0	0	0	0	0	1	44	20	3.27145	61
159	1007.45	1006.48	1004.55	0.871981	0.811508	0.657629	0.006479	0.811508	-0.211519	6.479	0.657629	284.421	294.451	291.068	1.53682	1.64788	1.6135	1.6135	0.437178	41.068	20		C	0	0	0	0	0	1				0	14	1	0	0	0	0	0	0	0	0	0	0	49	23	3.31926	56
160	1007.45	1003.58	1004.55	0.871981	0.554004	0.657629	0.004546	0.657629	-0.42991	4.546	0.554004	287.725	277.93	286.068	1.57663	1.44607	1.55712	1.55712	0.407356	36.068	30		C	0	0	0	0	0	1				0	18	0	0	0	0	0	0	0	0	0	0	1	34	43	3.64422	69
161	1011.33	1011.33	1006.48	1.05415	1.05415	0.811508	0.011328	1.05415	0.0525701	11.328	0.811508	287.725	306.613	313.793	1.57663	1.75292	1.80477	1.75292	0.505107	56.613	21		C	0	0	0	0	0	1				0	15	1	0	0	0	0	0	0	0	0	0	2	40	16	1.26501	45
162	1021.1	1017.18	1019.13	1.32418	1.23495	1.28181	0.019134	1.28181	0.244582	19.134	1.23495	289.392	301.339	292.755	1.59541	1.71045	1.63099	1.63099	0.446134	42.755	29		Other	0	0	0	0	1	1				0	14	0	0	0	0	0	0	0	0	0	0	0	43	23	-1.44704	61
163	1020.11	1020.11	1010.36	1.3035	1.3035	1.01519	0.020114	1.3035	0.260852	20.114	1.01519	291.068	301.339	286.068	1.6135	1.71045	1.55712	1.6135	0.437178	41.068	20		C	0	0	0	0	0	1				0	15	1	0	0	0	0	0	0	0	0	0	0	39	22	4.01757	62
164	1007.45	1007.45	1006.48	0.871981	0.871981	0.811508	0.007447	0.871981	-0.138127	7.447	0.811508	273.162	297.875	291.068	1.36478	1.68011	1.6135	1.6135	0.437178	41.068	22		C	0	0	0	0	0	1	0.0029	0.0013	0	0	16	0	0	0	0	0	0	0	0	0	0	-1	48	17	2.00323	61
165	1012.3	1005.51	1005.51	1.08991	0.741309	0.741309	0.005512	0.741309	-0.304818	5.512	0.741309	294.451	292.755	311.982	1.64788	1.63099	1.79227	1.64788	0.454664	44.451	18		C	0	0	0	0	0	1				0	12	1	0	0	0	0	0	0	0	0	0	1	36	14	-0.0102569	50
166	1004.55	1004.55	1005.51	0.657629	0.657629	0.741309	0.004546	0.657629	-0.42991	4.546	0.657629	294.451	286.068	313.793	1.64788	1.55712	1.80477	1.64788	0.454664	44.451	20		H	0	1	0	0	0	1				0	14	1	0	0	0	0	0	0	0	0	0	1	45	19	0.610583	56
167	1006.48	1004.55	1003.58	0.811508	0.657629	0.554004	0.004546	0.657629	-0.42991	4.546	0.554004	282.784	268.479	277.93	1.51566	1.26668	1.44607	1.44607	0.344006	27.93	29		C	0	0	0	0	0	1	-0.0173	0.0169	0	1	20	0	0	0	0	0	0	0	0	0	0	1	39	23	-0.788599	48
168	1027.99	1090.07	1087.97	1.44697	1.95456	1.94435	0.087973	1.94435	0.638912	87.973	1.44697	279.539	287.725	274.742	1.4704	1.57663	1.39343	1.4704	0.358446	29.539	27		C	0	0	0	0	0	1	-0.0062	-0.0098	0	0	16	0	0	0	0	0	0	0	0	0	0	2	54	25	0.0703532	54
169	1008.42	1006.48	1008.42	0.925106	0.811508	0.925106	0.008416	0.925106	-0.0782146	8.416	0.811508	287.725	289.392	277.93	1.57663	1.59541	1.44607	1.57663	0.417841	37.725	19		C	0	0	0	0	0	1				1	12	1	0	0	0	0	0	0	0	0	0	1	44	20	2.1279	57
170	1007.45	1007.45	1008.42	0.871981	0.871981	0.925106	0.007447	0.871981	-0.138127	7.447	0.871981	270.031	274.742	271.592	1.3017	1.39343	1.33429	1.33429	0.27306	21.592	32		C	0	0	0	0	0	0				1	17	1	0	0	0	0	0	0	0	0	0	0	35	44	-2.04654	41
171	1014.25	1010.36	1009.38	1.15375	1.01519	0.972434	0.010356	1.01519	0.0150641	10.356	0.972434	301.339	294.451	319.291	1.71045	1.64788	1.84068	1.71045	0.485228	51.339	66	China	EA	0	0	0	1	0	0				0	18	0	0	0	0	0	0	0	0	0	0	-1	26	30	-2.4612	37
172	1002.62	1002.62	1002.62	0.417804	0.417804	0.417804	0.002617	0.417804	-0.920432	2.617	0.417804	282.784	276.332	284.421	1.51566	1.42048	1.53682	1.51566	0.384457	32.784	25	China	EA	0	0	0	1	0	1				1	16	0	0	0	0	0	0	0	0	0	0	1	47	24	-2.276	42
173	1025.03	1033.93	1033.93	1.39843	1.53064	1.53064	0.033934	1.53064	0.414918	33.934	1.39843	282.784	296.158	299.602	1.51566	1.66425	1.6955	1.66425	0.462812	46.158	23	China	EA	0	0	0	1	0	0				0	16	1	0	0	0	0	0	0	0	0	0	1	45	42	-1.87147	36
174	1026.01	1011.33	1028.98	1.41521	1.05415	1.46205	0.026014	1.41521	0.340089	26.014	1.05415	286.068	297.875	294.451	1.55712	1.68011	1.64788	1.64788	0.454664	44.451	18	China	EA	0	0	0	1	0	0				0	12	1	0	0	0	0	0	0	0	0	0	0	33	24	-1.86289	46
175	1011.33	1007.45	1016.2	1.05415	0.871981	1.20949	0.011328	1.05415	0.0525701	11.328	0.871981	282.784	276.332	277.93	1.51566	1.42048	1.44607	1.44607	0.344006	27.93	22	China	EA	0	0	0	1	0	0				0	16	1	0	1	0	0	1	0	0	0	0	0	30	24	-1.31577	48
176	1011.33	1005.51	1005.51	1.05415	0.741309	0.741309	0.005512	0.741309	-0.304818	5.512	0.741309	294.451	304.845	296.158	1.64788	1.73914	1.66425	1.66425	0.462812	46.158	19	China	EA	0	0	0	1	0	1				0	13	1	0	0	0	0	0	0	0	0	0	1	35	20	-0.0764671	50
177	1013.27	1008.42	1008.42	1.12297	0.925106	0.925106	0.008416	0.925106	-0.0782146	8.416	0.925106	289.392	304.845	281.157	1.59541	1.73914	1.49356	1.59541	0.427766	39.392	20	China	EA	0	0	0	1	0	0				0	15	1	0	0	0	0	0	0	0	0	0	1	50	23	0.562773	51
178	1005.51	1007.45	1006.48	0.741309	0.871981	0.811508	0.006479	0.811508	-0.211519	6.479	0.741309	292.755	292.755	299.602	1.63099	1.63099	1.6955	1.63099	0.446134	42.755	24	China	EA	0	0	0	1	0	0				0	17	1	0	0	0	0	0	0	0	0	0	-1	17	33	0.627945	45
179	1045.93	1010.36	1008.42	1.66209	1.01519	0.925106	0.010356	1.01519	0.0150641	10.356	0.925106	304.845	296.158	311.982	1.73914	1.66425	1.79227	1.73914	0.498731	54.845	18	China	EA	0	0	0	1	0	0				0	12	1	0	0	0	0	0	0	0	0	0	-1	38	23	0.909276	55
180	1010.36	1005.51	1006.48	1.01519	0.741309	0.811508	0.006479	0.811508	-0.211519	6.479	0.741309	297.875	287.725	286.068	1.68011	1.57663	1.55712	1.57663	0.417841	37.725	22	China	EA	0	0	0	1	0	0				1	16	1	0	0	0	0	0	0	0	0	0	-1	40	32	1.05202	52
181	1010.36	1003.58	1004.55	1.01519	0.554004	0.657629	0.004546	0.657629	-0.42991	4.546	0.554004	304.845	311.982	323.011	1.73914	1.79227	1.86339	1.79227	0.522941	61.982	21	China	EA	0	0	0	1	0	1				0	15	1	0	0	0	0	0	0	0	0	0	2	42	28	1.5069	48
182	1009.38	1013.27	1012.3	0.972434	1.12297	1.08991	0.0123	1.08991	0.0856443	12.3	0.972434	292.755	310.182	289.392	1.63099	1.77947	1.59541	1.63099	0.446134	42.755	18	China	EA	0	0	0	1	0	1				0	12	1	0	0	0	0	0	0	0	0	0	1	36	41	1.66285	61
183	1009.38	1007.45	1005.51	0.972434	0.871981	0.741309	0.007447	0.871981	-0.138127	7.447	0.741309	297.875	301.339	286.068	1.68011	1.71045	1.55712	1.68011	0.470604	47.875	21	China	EA	0	0	0	1	0	1				0	15	1	0	0	0	0	0	0	0	0	0	2	48	19	1.85963	56
184	1010.36	1009.38	1004.55	1.01519	0.972434	0.657629	0.009385	0.972434	-0.0280001	9.385	0.657629	284.421	303.087	313.793	1.53682	1.72499	1.80477	1.72499	0.49211	53.087	33	China	EA	0	0	0	1	0	0				1	20	0	0	0	0	0	0	0	0	0	0	0	23	21	2.40384	59
185	1009.38	1006.48	1008.42	0.972434	0.811508	0.925106	0.008416	0.925106	-0.0782146	8.416	0.811508	284.421	286.068	317.448	1.53682	1.55712	1.82897	1.55712	0.407356	36.068	20	China	EA	0	0	0	1	0	1				1	14	1	0	0	0	0	0	0	0	0	0	1	59	25	2.4535	58
186	1013.27	1004.55	1004.55	1.12297	0.657629	0.657629	0.004546	0.657629	-0.42991	4.546	0.657629	270.031	271.592	292.755	1.3017	1.33429	1.63099	1.33429	0.27306	21.592	22	Multiple	EA	0	0	0	1	0	1				0	16	0	0	0	0	0	0	0	0	0	0	-1	30	33	0.849382	55
187	1010.36	1008.42	1022.08	1.01519	0.925106	1.34394	0.010356	1.01519	0.0150641	10.356	0.925106	304.845	319.291	324.888	1.73914	1.84068	1.87441	1.84068	0.544153	69.291	18	China	EA	0	0	0	1	0	0				0	12	1	0	0	0	0	0	0	0	0	0	2	57	28	-0.466286	47
188	1004.55	1006.48	1006.48	0.657629	0.811508	0.811508	0.006479	0.811508	-0.211519	6.479	0.657629	304.845	286.068	291.068	1.73914	1.55712	1.6135	1.6135	0.437178	41.068	21	China	EA	0	0	0	1	0	1				0	15	1	0	0	0	0	0	0	0	0	0	2	42	34	1.233	57
189	1008.42	1004.55	1007.45	0.925106	0.657629	0.871981	0.007447	0.871981	-0.138127	7.447	0.657629	294.451	292.755	344.28	1.64788	1.63099	1.97442	1.64788	0.454664	44.451	20		H	0	1	0	0	0	1				0	14	1	0	0	0	0	0	0	0	0	0	0	29	26	-1.43752	42
190	1010.36	1008.42	1010.36	1.01519	0.925106	1.01519	0.010356	1.01519	0.0150641	10.356	0.925106	332.507	369.123	306.613	1.91649	2.076	1.75292	1.91649	0.575866	82.507	19		H	0	1	0	0	0	0				1	13	1	0	0	0	0	0	0	0	0	0	1	38	29	2.73462	57
191	1006.48	1005.51	1007.45	0.811508	0.741309	0.871981	0.006479	0.811508	-0.211519	6.479	0.741309	271.592	297.875	292.755	1.33429	1.68011	1.63099	1.63099	0.446134	42.755	21		C	0	0	0	0	0	1	-0.005	0.0067	0	1	14	1	0	0	0	0	0	0	0	0	0	1	32	24	1.01463	49
192	1018.15	1010.36	1011.33	1.259	1.01519	1.05415	0.011328	1.05415	0.0525701	11.328	1.01519	313.793	330.585	336.385	1.80477	1.90625	1.93644	1.90625	0.571686	80.585	19		H	0	1	0	0	0	1				1	14	1	0	0	0	0	0	0	0	0	0	1	57	36	-0.863027	33
193	1011.33	1025.03	1008.42	1.05415	1.39843	0.925106	0.011328	1.05415	0.0525701	11.328	0.925106	317.448	303.087	304.845	1.82897	1.72499	1.73914	1.73914	0.498731	54.845	19		Other	0	0	0	0	1	1				0	14	1	0	0	0	0	0	0	0	0	0	0	35	23	-0.87703	46
194	1010.36	1015.22	1012.3	1.01519	1.1825	1.08991	0.0123	1.08991	0.0856443	12.3	1.01519	296.158	301.339	303.087	1.66425	1.71045	1.72499	1.71045	0.485228	51.339	55		C	0	0	0	0	0	1	-0.0111	-0.0024	0	0	18	0	0	0	0	0	0	0	0	0	0	3	26	50	-0.989669	47
195	1013.27	1007.45	1004.55	1.12297	0.871981	0.657629	0.007447	0.871981	-0.138127	7.447	0.657629	292.755	321.146	296.158	1.63099	1.85215	1.66425	1.66425	0.462812	46.158	20		H	0	1	0	0	0	1				0	14	1	0	0	0	0	0	0	0	0	0	2	29	21	0.531944	54
196	1022.08	1034.93	1030.96	1.34394	1.54317	1.49076	0.030957	1.49076	0.389804	30.957	1.34394	291.068	287.725	304.845	1.6135	1.57663	1.73914	1.6135	0.437178	41.068	18		C	0	0	0	0	0	1				0	12	1	0	0	0	0	0	0	0	0	0	2	31	39	2.25202	53
197	1018.15	1019.13	1016.2	1.259	1.28181	1.20949	0.018155	1.259	0.227139	18.155	1.20949	279.539	303.087	297.875	1.4704	1.72499	1.68011	1.68011	0.470604	47.875	64		C	0	0	0	0	0	1	-0.0173	0.006	0	1	20	0	0	0	0	0	0	0	0	0	0	0	32	16	-1.28106	52
198	1061.12	1051.98	1033.93	1.78617	1.71582	1.53064	0.051978	1.71582	0.522654	51.978	1.53064	286.068	304.845	294.451	1.55712	1.73914	1.64788	1.64788	0.454664	44.451	27		C	0	0	0	0	0	1				1	16	0	0	0	0	0	0	0	0	0	0	1	40	35	-0.444048	56
199	1016.2	1034.93	1036.92	1.20949	1.54317	1.56726	0.034928	1.54317	0.422664	34.928	1.20949	292.755	304.845	287.725	1.63099	1.73914	1.57663	1.63099	0.446134	42.755	21		C	0	0	0	0	0	1				0	15	1	0	0	0	0	0	0	0	0	0	0	51	19	0.44	56
200	1012.3	1020.11	1017.18	1.08991	1.3035	1.23495	0.017177	1.23495	0.20836	17.177	1.08991	282.784	301.339	310.182	1.51566	1.71045	1.77947	1.71045	0.485228	51.339	20		C	0	0	0	0	0	1				0	14	1	0	0	0	0	0	0	0	0	0	1	48	13	-1.53402	46
201	1024.04	1023.06	1014.25	1.38101	1.36286	1.15375	0.02306	1.36286	0.303865	23.06	1.15375	348.299	304.845	344.28	1.99255	1.73914	1.97442	1.97442	0.598952	94.28	62		C	0	0	0	0	0	1				0	18	0	0	0	0	0	0	0	0	0	0	-2	49	36	-3.49404	48
202	1008.42	1008.42	1006.48	0.925106	0.925106	0.811508	0.008416	0.925106	-0.0782146	8.416	0.811508	277.93	291.068	323.011	1.44607	1.6135	1.86339	1.6135	0.437178	41.068	20		H	0	1	0	0	0	0				0	15	1	0	0	0	0	0	0	0	0	0	0	29	30	0.112958	53
203	1101.65	1082.76	1101.65	2.00712	1.9178	2.00712	0.101654	2.00712	0.668178	101.654	1.9178	294.451	362.745	346.283	1.64788	2.0521	1.98355	1.98355	0.602506	96.283	19		AA	1	0	0	0	0	1				0	13	1	0	0	0	0	0	0	0	0	0	0	19	42	-3.04969	41
204	1004.55	1004.55	1004.55	0.657629	0.657629	0.657629	0.004546	0.657629	-0.42991	4.546	0.657629	277.93	284.421	287.725	1.44607	1.53682	1.57663	1.53682	0.396252	34.421	19		AA	1	0	0	0	0	1				1	13	1	0	0	0	0	0	0	0	0	0	3	42	23	2.12811	49
205	1006.48	1004.55	1006.48	0.811508	0.657629	0.811508	0.006479	0.811508	-0.211519	6.479	0.657629	273.162	291.068	286.068	1.36478	1.6135	1.55712	1.55712	0.407356	36.068	18		AA	1	0	0	0	0	1				0	13	1	0	0	0	0	0	0	0	0	0	1	38	32	0.728916	59
206	1029.97	1052.99	1012.3	1.47663	1.72419	1.08991	0.029966	1.47663	0.380724	29.966	1.08991	304.845	287.725	287.725	1.73914	1.57663	1.57663	1.57663	0.417841	37.725	24		C	0	0	0	0	0	1	-0.0125	-0.0112	0	0	16	1	0	0	0	0	0	0	0	0	0	-1	43	27	0.350768	58
207	1013.27	1016.2	1013.27	1.12297	1.20949	1.12297	0.013273	1.12297	0.115167	13.273	1.12297	287.725	287.725	286.068	1.57663	1.57663	1.55712	1.57663	0.417841	37.725	26	Hong Kong	EA	0	0	0	1	0	1				1	18	0	0	0	0	0	0	0	0	0	0	0	38	17	0.525752	51
208	1061.12	1031.95	1040.91	1.78617	1.50444	1.61187	0.040914	1.61187	0.463885	40.914	1.50444	282.784	292.755	297.875	1.51566	1.63099	1.68011	1.63099	0.446134	42.755	28		Other	0	0	0	0	1	1				0	20	1	0	0	0	0	0	0	0	0	0	2	39	23	-0.424876	50
209	1026.01	1025.03	1033.93	1.41521	1.39843	1.53064	0.026014	1.41521	0.340089	26.014	1.39843	287.725	304.845	303.087	1.57663	1.73914	1.72499	1.72499	0.49211	53.087	23	India	SA	0	0	1	0	0	0				1	16	1	0	0	0	0	0	0	0	0	0	1	36	32	-2.74798	31
210	1023.06	1022.08	1042.92	1.36286	1.34394	1.63263	0.02306	1.36286	0.303865	23.06	1.34394	296.158	306.613	324.888	1.66425	1.75292	1.87441	1.75292	0.505107	56.613	22	India	SA	0	0	1	0	0	1				0	16	1	0	0	0	0	0	0	0	0	0	2	40	39	-1.45816	39
211	1101.65	1101.65	1096.37	2.00712	2.00712	1.98395	0.101654	2.00712	0.668178	101.654	1.98395	286.068	319.291	289.392	1.55712	1.84068	1.59541	1.59541	0.427766	39.392	23	India	SA	0	0	1	0	0	0				1	17	1	0	0	0	0	0	0	0	0	0	0	34	36	-1.10614	40
212	1008.42	1009.38	1009.38	0.925106	0.972434	0.972434	0.009385	0.972434	-0.0280001	9.385	0.925106	279.539	276.332	287.725	1.4704	1.42048	1.57663	1.4704	0.358446	29.539	23	India	SA	0	0	1	0	0	0				1	16	1	0	0	0	0	0	0	0	0	0	1	51	24	-1.04858	55
213	1011.33	1012.3	1005.51	1.05415	1.08991	0.741309	0.011328	1.05415	0.0525701	11.328	0.741309	279.539	292.755	277.93	1.4704	1.63099	1.44607	1.4704	0.358446	29.539	24	India	SA	0	0	1	0	0	0				1	16	1	0	0	0	0	0	0	0	0	0	-1	45	36	-1.00711	55
214	1012.3	1010.36	1008.42	1.08991	1.01519	0.925106	0.010356	1.01519	0.0150641	10.356	0.925106	284.421	279.539	289.392	1.53682	1.4704	1.59541	1.53682	0.396252	34.421	25	India	SA	0	0	1	0	0	1				1	17	1	0	0	0	0	0	0	0	0	0	1	42	17	-0.832244	52
215	1101.65	1091.12	1101.65	2.00712	1.95959	2.00712	0.101654	2.00712	0.668178	101.654	1.95959	304.845	371.274	444.707	1.73914	2.08377	2.28938	2.08377	0.640078	121.274	21	India	SA	0	0	1	0	0	0				0	16	1	0	0	0	0	0	0	0	0	0	-1	43	32	-0.486205	51
216	1098.48	1054	1019.13	1.99335	1.73242	1.28181	0.054003	1.73242	0.531668	54.003	1.28181	279.539	286.068	281.157	1.4704	1.55712	1.49356	1.49356	0.371891	31.157	25	India	SA	0	0	1	0	0	0				1	16	1	0	1	0	1	0	0	0	0	0	0	47	20	0.0954577	33
217	1013.27	1025.03	1014.25	1.12297	1.39843	1.15375	0.014248	1.15375	0.141792	14.248	1.12297	282.784	277.93	308.392	1.51566	1.44607	1.76635	1.51566	0.384457	32.784	22	India	SA	0	0	1	0	0	0				1	16	1	0	0	0	0	0	0	0	0	0	1	44	33	0.430271	49
218	1008.42	1005.51	1003.58	0.925106	0.741309	0.554004	0.005512	0.741309	-0.304818	5.512	0.554004	281.157	342.289	287.725	1.49356	1.96515	1.57663	1.57663	0.417841	37.725	18	India	SA	0	0	1	0	0	1				0	13	1	0	0	0	0	0	0	0	0	0	-1	37	34	0.468995	48
219	1042.92	1014.25	1010.36	1.63263	1.15375	1.01519	0.014248	1.15375	0.141792	14.248	1.01519	289.392	296.158	294.451	1.59541	1.66425	1.64788	1.64788	0.454664	44.451	26	India	SA	0	0	1	0	0	1				1	19	1	0	0	0	0	0	0	0	0	0	-1	48	32	0.533679	59
220	1013.27	1091.12	1027.99	1.12297	1.95959	1.44697	0.027988	1.44697	0.361345	27.988	1.12297	334.44	317.448	336.385	1.92655	1.82897	1.93644	1.92655	0.579943	84.44	23	India	SA	0	0	1	0	0	1				1	15	1	0	0	0	0	0	0	0	0	0	1	36	32	0.54545	56
221	1016.2	1015.22	1022.08	1.20949	1.1825	1.34394	0.016199	1.20949	0.188028	16.199	1.1825	297.875	294.451	273.162	1.68011	1.64788	1.36478	1.64788	0.454664	44.451	23	India	SA	0	0	1	0	0	0				0	16	1	0	0	0	0	0	0	0	0	0	1	29	24	0.569075	48
222	1011.33	1012.3	1009.38	1.05415	1.08991	0.972434	0.011328	1.05415	0.0525701	11.328	0.972434	287.725	284.421	301.339	1.57663	1.53682	1.71045	1.57663	0.417841	37.725	24	India	SA	0	0	1	0	0	0				1	16	1	0	0	0	0	0	0	0	0	0	0	42	19	0.854515	62
223	1008.42	1008.42	1007.45	0.925106	0.925106	0.871981	0.008416	0.925106	-0.0782146	8.416	0.871981	281.157	308.392	301.339	1.49356	1.76635	1.71045	1.71045	0.485228	51.339	19	India	SA	0	0	1	0	0	1				1	13	1	0	0	0	0	0	0	0	0	0	1	32	25	1.06482	60
224	1009.38	1006.48	1007.45	0.972434	0.811508	0.871981	0.007447	0.871981	-0.138127	7.447	0.811508	277.93	271.592	313.793	1.44607	1.33429	1.80477	1.44607	0.344006	27.93	25	India	SA	0	0	1	0	0	0				1	16	1	0	0	0	0	0	0	0	0	0	0	37	27	1.56708	53
225	1070.34	1035.92	1018.15	1.84719	1.55537	1.259	0.035923	1.55537	0.430132	35.923	1.259	308.392	289.392	319.291	1.76635	1.59541	1.84068	1.76635	0.511258	58.392	25	India	SA	0	0	1	0	0	0				1	17	1	0	0	0	0	0	0	0	0	0	1	27	36	-1.61229	43
226	1091.12	1093.21	1101.65	1.95959	1.96948	2.00712	0.093214	1.96948	0.650754	93.214	1.95959	315.615	332.507	346.283	1.817	1.91649	1.98355	1.91649	0.575866	82.507	29	India	SA	0	0	1	0	0	0				1	17	1	0	1	0	1	0	0	0	0	0	-1	32	24	-1.77919	45
227	1031.95	1033.93	1051.98	1.50444	1.53064	1.71582	0.033934	1.53064	0.414918	33.934	1.50444	287.725	294.451	297.875	1.57663	1.64788	1.68011	1.64788	0.454664	44.451	21		C	0	0	0	0	0	1				0	16	0	0	0	0	0	0	0	0	0	0	2	45	32	-1.00737	44
228	1029.97	1020.11	1011.33	1.47663	1.3035	1.05415	0.020114	1.3035	0.260852	20.114	1.05415	268.479	286.068	286.068	1.26668	1.55712	1.55712	1.55712	0.407356	36.068	34		C	0	0	0	0	0	1	-0.0171	0.0164	0	1	16	0	0	0	0	0	0	0	0	0	0	1	40	14	-0.588055	52
229	1009.38	1007.45	1008.42	0.972434	0.871981	0.925106	0.008416	0.925106	-0.0782146	8.416	0.871981	303.087	301.339	308.392	1.72499	1.71045	1.76635	1.72499	0.49211	53.087	25		C	0	0	0	0	0	1				0	18	1	0	0	0	0	0	0	0	0	0	1	49	18	1.91235	57
230	1004.55	1004.55	1006.48	0.657629	0.657629	0.811508	0.004546	0.657629	-0.42991	4.546	0.657629	274.742	277.93	282.784	1.39343	1.44607	1.51566	1.44607	0.344006	27.93	18		C	0	0	0	0	0	1				0	12	1	0	0	0	0	0	0	0	0	0	-1	39	22	-0.353443	45
231	1020.11	1018.15	1018.15	1.3035	1.259	1.259	0.018155	1.259	0.227139	18.155	1.259	287.725	323.011	286.068	1.57663	1.86339	1.55712	1.57663	0.417841	37.725	59		C	0	0	0	0	0	1	0.0128	0.0015	0	0	17	0	0	0	0	0	0	0	0	0	0	1	44	20	-0.732244	52
232	1093.21	1061.12	1094.27	1.96948	1.78617	1.97436	0.093214	1.96948	0.650754	93.214	1.78617	303.087	284.421	301.339	1.72499	1.53682	1.71045	1.71045	0.485228	51.339	46		C	0	0	0	0	0	1				0	12	0	0	0	0	0	0	0	0	0	0	-2	38	28	0.399451	43
233	1019.13	1039.91	1016.2	1.28181	1.60113	1.20949	0.019134	1.28181	0.244582	19.134	1.20949	299.602	294.451	286.068	1.6955	1.64788	1.55712	1.64788	0.454664	44.451	20		AA	1	0	0	0	0	1				0	14	1	0	0	0	0	0	0	0	0	0	1	23	35	2.03787	57
234	1007.45	1008.42	1005.51	0.871981	0.925106	0.741309	0.007447	0.871981	-0.138127	7.447	0.741309	282.784	323.011	276.332	1.51566	1.86339	1.42048	1.51566	0.384457	32.784	21	Japan	EA	0	0	0	1	0	1				0	14	1	0	0	0	0	0	0	0	0	0	2	44	23	0.107707	43
235	1030.96	1027	1018.15	1.49076	1.43138	1.259	0.027001	1.43138	0.350978	27.001	1.259	346.283	321.146	308.392	1.98355	1.85215	1.76635	1.85215	0.549067	71.146	23		AA	1	0	0	0	0	1				1	15	1	0	0	0	0	0	0	0	0	0	3	31	23	1.10071	57
236	1067.26	1072.4	1048.95	1.82773	1.85973	1.68974	0.067256	1.82773	0.581622	67.256	1.68974	292.755	282.784	303.087	1.63099	1.51566	1.72499	1.63099	0.446134	42.755	26		AA	1	0	0	0	0	0				0	16	1	0	0	0	0	0	0	0	0	0	1	46	20	-3.31341	43
237	1008.42	1007.45	1007.45	0.925106	0.871981	0.871981	0.007447	0.871981	-0.138127	7.447	0.871981	282.784	281.157	310.182	1.51566	1.49356	1.77947	1.51566	0.384457	32.784	20	Korea	EA	0	0	0	1	0	1				0	14	1	0	0	0	0	0	0	0	0	0	2	39	25	-1.85405	61
238	1012.3	1026.01	1017.18	1.08991	1.41521	1.23495	0.017177	1.23495	0.20836	17.177	1.08991	306.613	284.421	292.755	1.75292	1.53682	1.63099	1.63099	0.446134	42.755	21		H	0	1	0	0	0	1				0	15	1	0	0	0	0	0	0	0	0	0	0	40	20	1.50113	64
239	1035.92	1027	1029.97	1.55537	1.43138	1.47663	0.029966	1.47663	0.380724	29.966	1.43138	334.44	377.804	334.44	1.92655	2.10654	1.92655	1.92655	0.579943	84.44	21		H	0	1	0	0	0	1				0	15	1	0	0	0	0	0	0	0	0	0	1	27	33	-2.6764	43
240	1010.36	1015.22	1011.33	1.01519	1.1825	1.05415	0.011328	1.05415	0.0525701	11.328	1.01519	273.162	294.451	287.725	1.36478	1.64788	1.57663	1.57663	0.417841	37.725	21		H	0	1	0	0	0	0				0	16	1	0	0	0	0	0	0	0	0	0	2	30	28	-0.687267	44
241	1011.33	1011.33	1008.42	1.05415	1.05415	0.925106	0.011328	1.05415	0.0525701	11.328	0.925106	308.392	324.888	286.068	1.76635	1.87441	1.55712	1.76635	0.511258	58.392	20		H	0	1	0	0	0	1				0	14	1	0	0	0	0	0	0	0	0	0	3	40	39	0.798662	54
242	1023.06	1023.06	1019.13	1.36286	1.36286	1.28181	0.02306	1.36286	0.303865	23.06	1.28181	281.157	299.602	284.421	1.49356	1.6955	1.53682	1.53682	0.396252	34.421	20		H	0	1	0	0	0	1				0	14	1	0	0	0	0	0	0	0	0	0	0	38	17	0.827084	46
243	1079.64	1044.92	1050.97	1.90112	1.65248	1.7073	0.050968	1.7073	0.517988	50.968	1.65248	274.742	281.157	292.755	1.39343	1.49356	1.63099	1.49356	0.371891	31.157	29		C	0	0	0	0	0	0				0	16	1	0	0	0	0	0	0	0	0	0	1	34	31	-1.32933	48
244	1027	1026.01	1034.93	1.43138	1.41521	1.54317	0.027001	1.43138	0.350978	27.001	1.41521	270.031	276.332	281.157	1.3017	1.42048	1.49356	1.42048	0.32845	26.332	27	Nepal	SA	0	0	1	0	0	0				1	17	1	0	0	0	0	0	0	0	0	0	1	32	23	1.22813	61
245	1033.93	1015.22	1008.42	1.53064	1.1825	0.925106	0.015223	1.1825	0.165944	15.223	0.925106	292.755	308.392	292.755	1.63099	1.76635	1.63099	1.63099	0.446134	42.755	21		AA	1	0	0	0	0	1				0	15	1	0	0	0	0	0	0	0	0	0	1	31	33	0.171974	50
246	1005.51	1005.51	1004.55	0.741309	0.741309	0.657629	0.005512	0.741309	-0.304818	5.512	0.657629	296.158	282.784	279.539	1.66425	1.51566	1.4704	1.51566	0.384457	32.784	21		AA	1	0	0	0	0	1				0	15	1	0	0	0	0	0	0	0	0	0	1	60	24	1.7905	60
247	1006.48	1005.51	1004.55	0.811508	0.741309	0.657629	0.005512	0.741309	-0.304818	5.512	0.657629	271.592	281.157	286.068	1.33429	1.49356	1.55712	1.49356	0.371891	31.157	21		H	0	1	0	0	0	1				1	15	1	0	0	0	0	0	0	0	0	0	1	60	33	1.31071	50
248	1013.27	1031.95	1027	1.12297	1.50444	1.43138	0.027001	1.43138	0.350978	27.001	1.12297	304.845	292.755	296.158	1.73914	1.63099	1.66425	1.66425	0.462812	46.158	59		AA	1	0	0	0	0	1				0	14	0	0	0	0	0	0	0	0	0	0	1	41	27	-1.3861	46
249	1014.25	1017.18	1009.38	1.15375	1.23495	0.972434	0.014248	1.15375	0.141792	14.248	0.972434	282.784	289.392	306.613	1.51566	1.59541	1.75292	1.59541	0.427766	39.392	28		C	0	0	0	0	0	1				0	16	1	0	0	0	0	0	0	0	0	0	-1	43	35	-0.0752997	46
250	1015.22	1024.04	1011.33	1.1825	1.38101	1.05415	0.015223	1.1825	0.165944	15.223	1.05415	274.742	319.291	296.158	1.39343	1.84068	1.66425	1.66425	0.462812	46.158	23		H	0	1	0	0	0	1				0	16	0	0	0	0	0	0	0	0	0	0	1	48	28	-0.0583937	41
251	1014.25	1010.36	1016.2	1.15375	1.01519	1.20949	0.014248	1.15375	0.141792	14.248	1.01519	270.031	286.068	291.068	1.3017	1.55712	1.6135	1.55712	0.407356	36.068	23	Pakistan	SA	0	0	1	0	0	0				0	16	1	0	0	0	0	0	0	0	0	0	2	46	45	-1.35432	34
252	1014.25	1007.45	1008.42	1.15375	0.871981	0.925106	0.008416	0.925106	-0.0782146	8.416	0.871981	287.725	308.392	291.068	1.57663	1.76635	1.6135	1.6135	0.437178	41.068	18	Pakistan	SA	0	0	1	0	0	1				0	12	1	0	0	0	0	0	0	0	0	0	-1	29	33	0.714428	50
253	1007.45	1009.38	1007.45	0.871981	0.972434	0.871981	0.007447	0.871981	-0.138127	7.447	0.871981	348.299	308.392	388.951	1.99255	1.76635	2.14286	1.99255	0.605986	98.299	21		C	0	0	0	0	0	1				0	15	1	0	0	0	0	0	0	0	0	0	-2	32	45	1.03034	63
254	1005.51	1003.58	1008.42	0.741309	0.554004	0.925106	0.005512	0.741309	-0.304818	5.512	0.554004	315.615	294.451	304.845	1.817	1.64788	1.73914	1.73914	0.498731	54.845	33		C	0	0	0	0	0	1				0	17	1	0	0	0	0	0	0	0	0	0	0	35	17	-0.54837	52
255	1008.42	1008.42	1003.58	0.925106	0.925106	0.554004	0.008416	0.925106	-0.0782146	8.416	0.554004	292.755	297.875	303.087	1.63099	1.68011	1.72499	1.68011	0.470604	47.875	29		C	0	0	0	0	0	1	0.0085	-0.0047	0	0	19	1	0	0	0	0	0	0	0	0	0	-1	11	43	3.91873	63
256	1008.42	1007.45	1010.36	0.925106	0.871981	1.01519	0.008416	0.925106	-0.0782146	8.416	0.871981	296.158	303.087	301.339	1.66425	1.72499	1.71045	1.71045	0.485228	51.339	21		C	0	0	0	0	0	1				0	14	1	0	0	0	0	0	0	0	0	0	1	39	26	-1.85839	49
257	1006.48	1005.51	1004.55	0.811508	0.741309	0.657629	0.005512	0.741309	-0.304818	5.512	0.657629	281.157	276.332	279.539	1.49356	1.42048	1.4704	1.4704	0.358446	29.539	25		H	0	1	0	0	0	1	0.0622	-0.0335	1	1	16	0	0	0	0	0	0	0	0	0	0	-2	58	29	1.0525	58
258	1045.93	1009.38	1014.25	1.66209	0.972434	1.15375	0.014248	1.15375	0.141792	14.248	0.972434	311.982	276.332	286.068	1.79227	1.42048	1.55712	1.55712	0.407356	36.068	20		H	0	1	0	0	0	1				0	14	1	0	0	0	0	0	0	0	0	0	1	41	20	0.918269	52
259	1004.55	1004.55	1004.55	0.657629	0.657629	0.657629	0.004546	0.657629	-0.42991	4.546	0.657629	287.725	294.451	303.087	1.57663	1.64788	1.72499	1.64788	0.454664	44.451	18		C	0	0	0	0	0	1				1	12	1	0	0	0	0	0	0	0	0	0	0	33	36	0.80247	61
260	1013.27	1011.33	1010.36	1.12297	1.05415	1.01519	0.011328	1.05415	0.0525701	11.328	1.01519	268.479	301.339	319.291	1.26668	1.71045	1.84068	1.71045	0.485228	51.339	26		Other	0	0	0	0	1	1				0	16	0	0	0	0	0	0	0	0	0	0	-1	35	32	-0.116264	52
261	1006.48	1007.45	1008.42	0.811508	0.871981	0.925106	0.007447	0.871981	-0.138127	7.447	0.811508	270.031	279.539	276.332	1.3017	1.4704	1.42048	1.42048	0.32845	26.332	18		AA	1	0	0	0	0	0				1	13	1	0	0	0	0	0	0	0	0	0	2	36	36	1.76225	58
262	1033.93	1059.08	1071.37	1.53064	1.77144	1.8535	0.05908	1.77144	0.552484	59.08	1.53064	296.158	286.068	315.615	1.66425	1.55712	1.817	1.66425	0.462812	46.158	20		C	0	0	0	0	0	1	-0.0139	-0.0003	0	1	14	1	0	0	0	0	0	0	0	0	0	0	38	16	1.09638	59
263	1010.36	1008.42	1008.42	1.01519	0.925106	0.925106	0.008416	0.925106	-0.0782146	8.416	0.925106	273.162	287.725	291.068	1.36478	1.57663	1.6135	1.57663	0.417841	37.725	20		C	0	0	0	0	0	1	0.0116	0.0081	0	1	16	1	0	0	0	0	0	0	0	0	0	-1	42	35	0.0678014	47
264	1019.13	1014.25	1017.18	1.28181	1.15375	1.23495	0.017177	1.23495	0.20836	17.177	1.15375	286.068	279.539	284.421	1.55712	1.4704	1.53682	1.53682	0.396252	34.421	27		SA	0	0	1	0	0	0				1	16	1	0	0	0	0	0	0	0	0	0	1	43	30	-2.7577	35
265	1010.36	1008.42	1008.42	1.01519	0.925106	0.925106	0.008416	0.925106	-0.0782146	8.416	0.925106	277.93	276.332	271.592	1.44607	1.42048	1.33429	1.42048	0.32845	26.332	21		SA	0	0	1	0	0	1				1	15	1	0	0	0	0	0	0	0	0	0	1	41	29	0.975027	59
266	1003.58	1003.58	1010.36	0.554004	0.554004	1.01519	0.003581	0.554004	-0.61217	3.581	0.554004	296.158	301.339	289.392	1.66425	1.71045	1.59541	1.66425	0.462812	46.158	20	Korea	EA	0	0	0	1	0	0				0	14	1	0	1	0	1	0	0	0	0	0	-1	27	31	0.961117	47
267	1010.36	1009.38	1008.42	1.01519	0.972434	0.925106	0.009385	0.972434	-0.0280001	9.385	0.925106	287.725	282.784	270.031	1.57663	1.51566	1.3017	1.51566	0.384457	32.784	20	Korea	EA	0	0	0	1	0	1				0	14	1	0	0	0	0	0	0	0	0	0	0	47	25	2.13157	56
268	1009.38	1008.42	1008.42	0.972434	0.925106	0.925106	0.008416	0.925106	-0.0782146	8.416	0.925106	282.784	281.157	291.068	1.51566	1.49356	1.6135	1.51566	0.384457	32.784	27		Other	0	0	0	0	1	1				0	17	0	0	0	0	0	0	0	0	0	0	2	46	39	2.75797	60
269	1005.51	1004.55	1004.55	0.741309	0.657629	0.657629	0.004546	0.657629	-0.42991	4.546	0.657629	281.157	297.875	292.755	1.49356	1.68011	1.63099	1.63099	0.446134	42.755	19	Sri Lanka	SA	0	0	1	0	0	1				1	13	1	0	0	0	0	0	0	0	0	0	1	33	39	0.129906	50
270	1013.27	1021.1	1005.51	1.12297	1.32418	0.741309	0.013273	1.12297	0.115167	13.273	0.741309	313.793	358.556	358.556	1.80477	2.03565	2.03565	2.03565	0.622359	108.556	23		AA	1	0	0	0	0	0				0	17	1	0	0	0	0	0	0	0	0	0	1	30	20	-3.56249	32
271	1014.25	1011.33	1027	1.15375	1.05415	1.43138	0.014248	1.15375	0.141792	14.248	1.05415	301.339	311.982	271.592	1.71045	1.79227	1.33429	1.71045	0.485228	51.339	21		AA	1	0	0	0	0	1				0	15	1	0	0	0	0	0	0	0	0	0	0	29	39	0.164755	49
272	1012.3	1028.98	1016.2	1.08991	1.46205	1.20949	0.016199	1.20949	0.188028	16.199	1.08991	276.332	296.158	282.784	1.42048	1.66425	1.51566	1.51566	0.384457	32.784	20		H	0	1	0	0	0	1				0	15	1	0	0	0	0	0	0	0	0	0	-2	36	23	-0.540218	49
273	1046.93	1032.94	1045.93	1.6715	1.51774	1.66209	0.045929	1.66209	0.49279	45.929	1.51774	279.539	277.93	281.157	1.4704	1.44607	1.49356	1.4704	0.358446	29.539	55		AA	1	0	0	0	0	1				1	12	0	0	1	0	1	0	0	0	0	0	2	28	35	-5.54647	27
274	1071.37	1010.36	1004.55	1.8535	1.01519	0.657629	0.010356	1.01519	0.0150641	10.356	0.657629	281.157	289.392	291.068	1.49356	1.59541	1.6135	1.59541	0.427766	39.392	24		C	0	0	0	0	0	1				0	16	0	0	0	0	0	0	0	0	0	0	1	36	16	2.39356	66
275	1025.03	1016.2	1019.13	1.39843	1.20949	1.28181	0.019134	1.28181	0.244582	19.134	1.20949	270.031	297.875	277.93	1.3017	1.68011	1.44607	1.44607	0.344006	27.93	23		AA	1	0	0	0	0	1				0	15	1	0	0	0	0	0	0	0	0	0	-2	41	31	0.667225	57
276	1010.36	1010.36	1009.38	1.01519	1.01519	0.972434	0.010356	1.01519	0.0150641	10.356	0.972434	301.339	273.162	284.421	1.71045	1.36478	1.53682	1.53682	0.396252	34.421	20		C	0	0	0	0	0	1				0	14	1	0	0	0	0	0	0	0	0	0	1	31	32	-1.96002	47
277	1015.22	1015.22	1009.38	1.1825	1.1825	0.972434	0.015223	1.1825	0.165944	15.223	0.972434	286.068	282.784	279.539	1.55712	1.51566	1.4704	1.51566	0.384457	32.784	24		C	0	0	0	0	0	1				0	17	1	0	0	0	0	0	0	0	0	0	1	44	38	2.93302	60
278	1010.36	1008.42	1006.48	1.01519	0.925106	0.811508	0.008416	0.925106	-0.0782146	8.416	0.811508	313.793	317.448	310.182	1.80477	1.82897	1.77947	1.80477	0.528496	63.793	67		C	0	0	0	0	0	1				0	17	0	0	0	0	0	0	0	0	0	0	-2	38	24	-2.07862	46
279	1101.65	1100.6	1048.95	2.00712	2.00258	1.68974	0.100595	2.00258	0.666092	100.595	1.68974	291.068	346.283	382.223	1.6135	1.98355	2.12131	1.98355	0.602506	96.283	28		AA	1	0	0	0	0	1				1	12	0	0	1	0	1	0	0	0	0	0	2	28	48	-6.40273	23
280	1010.36	1008.42	1007.45	1.01519	0.925106	0.871981	0.008416	0.925106	-0.0782146	8.416	0.871981	340.309	301.339	386.695	1.95573	1.71045	2.13575	1.95573	0.591608	90.309	22		Other	0	0	0	0	1	1				1	15	1	0	0	0	0	0	0	0	0	0	-3	24	21	-1.48708	38
281	1006.48	1007.45	1006.48	0.811508	0.871981	0.811508	0.006479	0.811508	-0.211519	6.479	0.811508	282.784	289.392	287.725	1.51566	1.59541	1.57663	1.57663	0.417841	37.725	20		H	0	1	0	0	0	1				1	13	1	0	0	0	0	0	0	0	0	0	2	45	22	2.44073	70
282	1014.25	1007.45	1015.22	1.15375	0.871981	1.1825	0.014248	1.15375	0.141792	14.248	0.871981	284.421	297.875	301.339	1.53682	1.68011	1.71045	1.68011	0.470604	47.875	26		C	0	0	0	0	0	1				1	19	1	0	0	0	0	0	0	0	0	0	0	41	36	-0.028709	54
283	1028.98	1010.36	1015.22	1.46205	1.01519	1.1825	0.015223	1.1825	0.165944	15.223	1.01519	323.011	289.392	301.339	1.86339	1.59541	1.71045	1.71045	0.485228	51.339	44		Other	0	0	0	0	1	1				1	13	0	0	0	0	0	0	0	0	0	0	0	50	19	-3.30368	47
284	1020.11	1019.13	1023.06	1.3035	1.28181	1.36286	0.020114	1.3035	0.260852	20.114	1.28181	291.068	294.451	297.875	1.6135	1.64788	1.68011	1.64788	0.454664	44.451	26		AA	1	0	0	0	0	1				1	12	0	0	0	0	0	0	0	0	0	0	2	40	42	-6.1257	18
285	1003.58	1045.93	1007.45	0.554004	1.66209	0.871981	0.007447	0.871981	-0.138127	7.447	0.554004	291.068	364.858	308.392	1.6135	2.06016	1.76635	1.76635	0.511258	58.392	19		C	0	0	0	0	0	1				1	12	1	0	0	0	0	0	0	0	0	0	0	41	20	-1.4634	41
286	1011.33	1032.94	1015.22	1.05415	1.51774	1.1825	0.015223	1.1825	0.165944	15.223	1.05415	284.421	324.888	362.745	1.53682	1.87441	2.0521	1.87441	0.558483	74.888	25		C	0	0	0	0	0	1	0.0194	0.0371	1	0	18	0	0	0	0	0	0	0	0	0	0	1	47	41	-1.29554	51
287	1016.2	1013.27	1010.36	1.20949	1.12297	1.01519	0.013273	1.12297	0.115167	13.273	1.01519	301.339	306.613	301.339	1.71045	1.75292	1.71045	1.71045	0.485228	51.339	24		C	0	0	0	0	0	1				0	17	1	0	0	0	0	0	0	0	0	0	1	37	32	1.26604	49
288	1047.94	1027.99	1016.2	1.68071	1.44697	1.20949	0.027988	1.44697	0.361345	27.988	1.20949	284.421	286.068	292.755	1.53682	1.55712	1.63099	1.55712	0.407356	36.068	21		SA	0	0	1	0	0	0				0	17	1	0	0	0	0	0	0	0	0	0	0	38	34	-2.45877	48
289	1042.92	1045.93	1021.1	1.63263	1.66209	1.32418	0.042917	1.63263	0.475954	42.917	1.32418	286.068	311.982	279.539	1.55712	1.79227	1.4704	1.55712	0.407356	36.068	21		C	0	0	0	0	0	1	0.0316	-0.0132	1	0	16	1	0	0	0	0	0	0	0	0	0	1	30	24	-0.976466	57
290	1010.36	1006.48	1005.51	1.01519	0.811508	0.741309	0.006479	0.811508	-0.211519	6.479	0.741309	276.332	301.339	301.339	1.42048	1.71045	1.71045	1.71045	0.485228	51.339	31		C	0	0	0	0	0	1				1	12	1	0	0	0	0	0	0	0	0	0	-1	36	22	-0.743236	44
291	1009.38	1010.36	1015.22	0.972434	1.01519	1.1825	0.010356	1.01519	0.0150641	10.356	0.972434	282.784	286.068	296.158	1.51566	1.55712	1.66425	1.55712	0.407356	36.068	23		C	0	0	0	0	0	1	-0.0154	0.0018	0	1	16	0	0	0	0	0	0	0	0	0	0	1	42	21	1.15888	54
292	1101.65	1085.88	1086.93	2.00712	1.93391	1.93915	0.086927	1.93915	0.636443	86.927	1.93391	334.44	371.274	362.745	1.92655	2.08377	2.0521	2.0521	0.628479	112.745	56		AA	1	0	0	0	0	1				0	16	0	0	0	0	0	0	0	0	0	0	-1	37	18	-3.9824	26
293	1043.92	1031.95	1011.33	1.64266	1.50444	1.05415	0.031948	1.50444	0.398507	31.948	1.05415	306.613	281.157	286.068	1.75292	1.49356	1.55712	1.55712	0.407356	36.068	47		AA	1	0	0	0	0	1				1	15	0	0	0	0	0	0	0	0	0	0	0	38	17	-3.86668	43
294	1036.92	1038.91	1037.92	1.56726	1.59012	1.57883	0.037917	1.57883	0.444312	37.917	1.56726	317.448	338.341	301.339	1.82897	1.94616	1.71045	1.82897	0.539094	67.448	23		AA	1	0	0	0	0	1				1	14	0	0	0	0	0	0	0	0	0	0	1	29	37	-2.58395	44
295	1081.72	1025.03	1033.93	1.91231	1.39843	1.53064	0.033934	1.53064	0.414918	33.934	1.39843	346.283	334.44	358.556	1.98355	1.92655	2.03565	1.98355	0.602506	96.283	60		AA	1	0	0	0	0	1				0	18	0	0	0	0	0	0	0	0	0	0	0	31	24	-2.40328	34
296	1012.3	1010.36	1008.42	1.08991	1.01519	0.925106	0.010356	1.01519	0.0150641	10.356	0.925106	291.068	303.087	299.602	1.6135	1.72499	1.6955	1.6955	0.478067	49.602	29		AA	1	0	0	0	0	1				1	16	0	0	1	0	1	0	0	0	0	0	1	40	26	-1.63662	41
297	1013.27	1008.42	1012.3	1.12297	0.925106	1.08991	0.0123	1.08991	0.0856443	12.3	0.925106	271.592	273.162	281.157	1.33429	1.36478	1.49356	1.36478	0.293201	23.162	26		C	0	0	0	0	0	1				0	18	0	0	0	0	0	0	0	0	0	0	0	40	18	1.70738	54
298	1005.51	1008.42	1007.45	0.741309	0.925106	0.871981	0.007447	0.871981	-0.138127	7.447	0.741309	294.451	292.755	326.776	1.64788	1.63099	1.88523	1.64788	0.454664	44.451	22		C	0	0	0	0	0	1				0	16	1	0	0	0	0	0	0	0	0	0	-1	41	24	1.8452	61
299	1009.38	1016.2	1012.3	0.972434	1.20949	1.08991	0.0123	1.08991	0.0856443	12.3	0.972434	294.451	292.755	286.068	1.64788	1.63099	1.55712	1.63099	0.446134	42.755	24		H	0	1	0	0	0	1	-0.0036	-0.0168	0	0	16	0	0	0	0	0	0	0	0	0	0	1	39	27	2.22499	53
300	1044.92	1058.06	1079.64	1.65248	1.7639	1.90112	0.058063	1.7639	0.548501	58.063	1.65248	292.755	303.087	315.615	1.63099	1.72499	1.817	1.72499	0.49211	53.087	27		C	0	0	0	0	0	1				0	16	0	0	0	0	0	0	0	0	0	0	1	39	39	-0.42863	58
301	1015.22	1012.3	1010.36	1.1825	1.08991	1.01519	0.0123	1.08991	0.0856443	12.3	1.01519	279.539	291.068	306.613	1.4704	1.6135	1.75292	1.6135	0.437178	41.068	22		C	0	0	0	0	0	1				1	15	1	0	0	0	0	0	0	0	0	0	0	38	26	0.581881	59
302	1010.36	1008.42	1003.58	1.01519	0.925106	0.554004	0.008416	0.925106	-0.0782146	8.416	0.554004	279.539	279.539	266.936	1.4704	1.4704	1.22881	1.4704	0.358446	29.539	19		C	0	0	0	0	0	1	-0.0098	0.0178	0	0	15	1	0	0	0	0	0	0	0	0	0	1	47	26	3.98441	72
303	1097.43	1074.46	1077.56	1.98867	1.87193	1.88966	0.077564	1.88966	0.612539	77.564	1.87193	313.793	315.615	364.858	1.80477	1.817	2.06016	1.817	0.533877	65.615	50		AA	1	0	0	0	0	1				0	12	0	0	0	0	0	0	0	0	0	0	0	43	25	-4.20629	44
304	1075.49	1054	1087.97	1.87792	1.73242	1.94435	0.075495	1.87792	0.606765	75.495	1.73242	301.339	323.011	354.417	1.71045	1.86339	2.01877	1.86339	0.55384	73.011	45		AA	1	0	0	0	0	1				0	13	0	0	0	0	0	0	0	0	0	0	-1	43	21	-3.71605	21
305	1017.18	1013.27	1010.36	1.23495	1.12297	1.01519	0.013273	1.12297	0.115167	13.273	1.01519	292.755	294.451	274.742	1.63099	1.64788	1.39343	1.63099	0.446134	42.755	47		C	0	0	0	0	0	1				0	16	0	0	0	0	0	0	0	0	0	0	-2	39	16	-1.18681	55
306	1023.06	1016.2	1013.27	1.36286	1.20949	1.12297	0.016199	1.20949	0.188028	16.199	1.12297	291.068	284.421	281.157	1.6135	1.53682	1.49356	1.53682	0.396252	34.421	74		C	0	0	0	0	0	1				1	20	0	0	0	0	0	0	0	0	0	0	0	43	19	-0.880656	54
307	1008.42	1009.38	1008.42	0.925106	0.972434	0.925106	0.008416	0.925106	-0.0782146	8.416	0.925106	281.157	289.392	292.755	1.49356	1.59541	1.63099	1.59541	0.427766	39.392	21		Other	0	0	0	0	1	1				0	15	1	0	0	0	0	0	0	0	0	0	0	35	37	-0.321247	48
308	1011.33	1021.1	1027.99	1.05415	1.32418	1.44697	0.021095	1.32418	0.276082	21.095	1.05415	306.613	306.613	308.392	1.75292	1.75292	1.76635	1.75292	0.505107	56.613	19	Vietnam	EA	0	0	0	1	0	1				0	14	1	0	0	0	0	0	0	0	0	0	1	39	27	-0.175689	64
309	1038.91	1015.22	1019.13	1.59012	1.1825	1.28181	0.019134	1.28181	0.244582	19.134	1.1825	303.087	296.158	299.602	1.72499	1.66425	1.6955	1.6955	0.478067	49.602	24		C	0	0	0	0	0	1				1	16	0	0	0	0	0	0	0	0	0	0	0	40	28	0.141536	51
310	1012.3	1012.3	1009.38	1.08991	1.08991	0.972434	0.0123	1.08991	0.0856443	12.3	0.972434	281.157	319.291	279.539	1.49356	1.84068	1.4704	1.49356	0.371891	31.157	34		C	0	0	0	0	0	1				1	14	0	0	0	0	0	0	0	0	0	0	1	43	25	-1.89403	54
311	1024.04	1018.15	1022.08	1.38101	1.259	1.34394	0.022077	1.34394	0.290388	22.077	1.259	289.392	282.784	286.068	1.59541	1.51566	1.55712	1.55712	0.407356	36.068	22		C	0	0	0	0	0	1				0	15	1	0	0	0	0	0	0	0	0	0	2	28	20	1.78506	56
312	1008.42	1006.48	1007.45	0.925106	0.811508	0.871981	0.007447	0.871981	-0.138127	7.447	0.811508	291.068	304.845	311.982	1.6135	1.73914	1.79227	1.73914	0.498731	54.845	21		C	0	0	0	0	0	1				1	14	1	0	0	0	0	0	0	0	0	0	1	37	15	3.21382	67
313	1019.13	1013.27	1016.2	1.28181	1.12297	1.20949	0.016199	1.20949	0.188028	16.199	1.12297	304.845	326.776	330.585	1.73914	1.88523	1.90625	1.88523	0.563002	76.776	24		C	0	0	0	0	0	1	-0.0109	0.0034	0	1	16	0	0	0	0	0	0	0	0	0	0	1	41	36	-1.90665	61
314	1018.15	1007.45	1011.33	1.259	0.871981	1.05415	0.011328	1.05415	0.0525701	11.328	0.871981	276.332	287.725	282.784	1.42048	1.57663	1.51566	1.51566	0.384457	32.784	20		AA	1	0	0	0	0	1				1	12	1	0	0	0	0	0	0	0	0	0	-1	47	18	-0.393345	54
315	1074.46	1029.97	1024.04	1.87193	1.47663	1.38101	0.029966	1.47663	0.380724	29.966	1.38101	292.755	326.776	306.613	1.63099	1.88523	1.75292	1.75292	0.505107	56.613	18		AA	1	0	0	0	0	1				1	12	0	0	0	0	0	0	0	0	0	0	1	35	35	-6.11662	18
316	1006.48	1004.55	1004.55	0.811508	0.657629	0.657629	0.004546	0.657629	-0.42991	4.546	0.657629	279.539	296.158	296.158	1.4704	1.66425	1.66425	1.66425	0.462812	46.158	35		AA	1	0	0	0	0	1				1	13	0	0	0	0	0	0	0	0	0	0	1	36	25	-2.74088	30
317	1010.36	1008.42	1006.48	1.01519	0.925106	0.811508	0.008416	0.925106	-0.0782146	8.416	0.811508	284.421	303.087	294.451	1.53682	1.72499	1.64788	1.64788	0.454664	44.451	53		C	0	0	0	0	0	1	-0.0205	-0.0112	0	0	18	0	0	0	0	0	0	0	0	0		0	22	19	-0.835233	56
318	1024.04	1076.53	1055.02	1.38101	1.88383	1.74049	0.055016	1.74049	0.536016	55.016	1.38101	326.776	373.438	371.274	1.88523	2.09145	2.08377	2.08377	0.640078	121.274	32		AA	1	0	0	0	0	1				0	13	0	0	0	0	0	0	0	0	0		-2	38	20	-3.64689	32
319	1021.1	1010.36	1011.33	1.32418	1.01519	1.05415	0.011328	1.05415	0.0525701	11.328	1.01519	291.068	336.385	301.339	1.6135	1.93644	1.71045	1.71045	0.485228	51.339	37		AA	1	0	0	0	0	1				0	14	0	0	0	0	0	0	0	0	0		0	17	23	-2.24766	50
320	1017.18	1013.27	1016.2	1.23495	1.12297	1.20949	0.016199	1.20949	0.188028	16.199	1.12297	350.326	315.615	276.332	2.00141	1.817	1.42048	1.817	0.533877	65.615	26		AA	1	0	0	0	0	1				0	13	0	0	0	0	0	0	0	0	0		1	44	20	-1.74458	45
321	1003.58	1004.55	1005.51	0.554004	0.657629	0.741309	0.004546	0.657629	-0.42991	4.546	0.554004	265.402	286.068	271.592	1.18758	1.55712	1.33429	1.33429	0.27306	21.592	23		AA	1	0	0	0	0	1				1	16	0	0	0	0	0	0	0	0	0		1	39	31	-1.127	54
322	1011.33	1010.36	1008.42	1.05415	1.01519	0.925106	0.010356	1.01519	0.0150641	10.356	0.925106	289.392	296.158	313.793	1.59541	1.66425	1.80477	1.66425	0.462812	46.158	21		AA	1	0	0	0	0	1				0	15	1	0	0	0	0	0	0	0	0		-1	45	20	-0.318597	52
323	1008.42	1007.45	1012.3	0.925106	0.871981	1.08991	0.008416	0.925106	-0.0782146	8.416	0.871981	308.392	297.875	299.602	1.76635	1.68011	1.6955	1.6955	0.478067	49.602	31		AA	1	0	0	0	0	1				1	19	0	0	0	0	0	0	0	0	0		0	21	18	0.612945	59
324	1101.65	1078.6	1092.16	2.00712	1.89543	1.96456	0.092164	1.96456	0.648449	92.164	1.89543	319.291	321.146	334.44	1.84068	1.85215	1.92655	1.85215	0.549067	71.146	43		AA	1	0	0	0	0	1				0	15	1	0	0	0	0	0	0	0	0		-2	40	34	-2.57865	40
325	1025.03	1021.1	1029.97	1.39843	1.32418	1.47663	0.025028	1.39843	0.328643	25.028	1.32418	306.613	417.091	380.007	1.75292	2.22295	2.11397	2.11397	0.650913	130.007	24		AA	1	0	0	0	0	1				0	18	1	0	0	0	0	0	0	0	0		0	33	16	-5.00672	26
326	1046.93	1049.96	1047.94	1.6715	1.69861	1.68071	0.047941	1.68071	0.50326	47.941	1.6715	310.182	405.122	421.979	1.77947	2.19067	2.23548	2.19067	0.677497	155.122	25		AA	1	0	0	0	0	1				0	14	0	0	0	0	0	0	0	0	0		0	43	20	-3.8306	45
327	1016.2	1009.38	1009.38	1.20949	0.972434	0.972434	0.009385	0.972434	-0.0280001	9.385	0.972434	328.675	342.289	352.365	1.89584	1.96515	2.01015	1.96515	0.595322	92.289	24		AA	1	0	0	0	0	1				0	16	0	0	0	0	0	0	0	0	0		0	32	21	-2.83776	54
328	1011.33	1009.38	1010.36	1.05415	0.972434	1.01519	0.010356	1.01519	0.0150641	10.356	0.972434	281.157	282.784	294.451	1.49356	1.51566	1.64788	1.51566	0.384457	32.784	20		AA	1	0	0	0	0	1				0	14	1	0	0	0	0	0	0	0	0		2	33	24	2.72107	50
329	1016.2	1010.36	1015.22	1.20949	1.01519	1.1825	0.015223	1.1825	0.165944	15.223	1.01519	306.613	317.448	304.845	1.75292	1.82897	1.73914	1.75292	0.505107	56.613	24		AA	1	0	0	0	0	1				0	16	0	0	0	0	0	0	0	0	0		1	37	23	1.27561	55
330	1014.25	1011.33	1009.38	1.15375	1.05415	0.972434	0.011328	1.05415	0.0525701	11.328	0.972434	277.93	284.421	274.742	1.44607	1.53682	1.39343	1.44607	0.344006	27.93	39		AA	1	0	0	0	0	1				1	18	0	0	0	0	0	0	0	0	0		-1	34	17	-1.09321	43
331	1006.48	1005.51	1006.48	0.811508	0.741309	0.811508	0.006479	0.811508	-0.211519	6.479	0.741309	277.93	287.725	292.755	1.44607	1.57663	1.63099	1.57663	0.417841	37.725	21		AA	1	0	0	0	0	1				0	16	1	0	0	0	0	0	0	0	0		1	48	14	-0.0029468	38
332	1006.48	1006.48	1004.55	0.811508	0.811508	0.657629	0.006479	0.811508	-0.211519	6.479	0.657629	279.539	284.421	304.845	1.4704	1.53682	1.73914	1.53682	0.396252	34.421	41		AA	1	0	0	0	0	1				0	16	0	0	0	0	0	0	0	0	0		-1	23	20	-1.0881	42
333	1096.37	1050.97	1026.01	1.98395	1.7073	1.41521	0.050968	1.7073	0.517988	50.968	1.41521	297.875	284.421	281.157	1.68011	1.53682	1.49356	1.53682	0.396252	34.421	52		AA	1	0	0	0	0	1				0	14	0	0	0	0	0	0	0	0	0		0	31	18	-4.15748	25
334	1021.1	1007.45	1007.45	1.32418	0.871981	0.871981	0.007447	0.871981	-0.138127	7.447	0.871981	297.875	286.068	296.158	1.68011	1.55712	1.66425	1.66425	0.462812	46.158	23		Other	0	0	0	0	1	1				0	13	0	0	0	0	0	0	0	0	0		1	40	26	-1.2966	44
335	1020.11	1047.94	1057.05	1.3035	1.68071	1.75623	0.047941	1.68071	0.50326	47.941	1.3035	319.291	324.888	317.448	1.84068	1.87441	1.82897	1.84068	0.544153	69.291	19		Other	0	0	0	0	1	1				0	13	1	0	0	0	0	0	0	0	0		1	44	18	-2.11165	52
336	1022.08	1015.22	1010.36	1.34394	1.1825	1.01519	0.015223	1.1825	0.165944	15.223	1.01519	289.392	299.602	284.421	1.59541	1.6955	1.53682	1.59541	0.427766	39.392	50		Other	0	0	0	0	1	1				1	12	0	0	0	0	0	0	0	0	0		0	29	26	-3.96475	26
337	1009.38	1009.38	1090.07	0.972434	0.972434	1.95456	0.009385	0.972434	-0.0280001	9.385	0.972434	348.299	436.996	342.289	1.99255	2.27183	1.96515	1.99255	0.605986	98.299	20		AA	1	0	0	0	0	1				1	15	1	0	0	0	0	0	0	0	0		2	49	36	0.743317	59
338	1032.94	1075.49	1063.16	1.51774	1.87792	1.80044	0.06316	1.80044	0.567624	63.16	1.51774	297.875	354.417	360.644	1.68011	2.01877	2.04393	2.01877	0.616004	104.417	25		AA	1	0	0	0	0	1				1	13	0	0	1	0	0	1	0	0	0		0	35	23	-3.59625	34
339	1049.96	1010.36	1008.42	1.69861	1.01519	0.925106	0.010356	1.01519	0.0150641	10.356	0.925106	313.793	369.123	315.615	1.80477	2.076	1.817	1.817	0.533877	65.615	20		H	0	1	0	0	0	1				1	14	0	0	0	0	0	0	0	0	0		1	31	27	-1.52903	48
340	1008.42	1010.36	1014.25	0.925106	1.01519	1.15375	0.010356	1.01519	0.0150641	10.356	0.925106	276.332	291.068	291.068	1.42048	1.6135	1.6135	1.6135	0.437178	41.068	24		C	0	0	0	0	0	1	-0.0217	0.0049	0	0	17	1	0	0	0	0	0	0	0	0		-1	32	29	-0.482038	52
341	1036.92	1101.65	1086.93	1.56726	2.00712	1.93915	0.086927	1.93915	0.636443	86.927	1.56726	323.011	373.438	442.121	1.86339	2.09145	2.28357	2.09145	0.642854	123.438	21		AA	1	0	0	0	0	1				0	15	1	0	0	0	0	0	0	0	0		1	48	19	-1.74742	43
342	1004.55	1002.62	1003.58	0.657629	0.417804	0.554004	0.003581	0.554004	-0.61217	3.581	0.417804	284.421	276.332	292.755	1.53682	1.42048	1.63099	1.53682	0.396252	34.421	20		AA	1	0	0	0	0	1				0	14	1	0	0	0	0	0	0	0	0		2	48	34	1.48943	56
343	1009.38	1008.42	1009.38	0.972434	0.925106	0.972434	0.009385	0.972434	-0.0280001	9.385	0.925106	279.539	303.087	289.392	1.4704	1.72499	1.59541	1.59541	0.427766	39.392	22		C	0	0	0	0	0	1				1	16	0	0	0	0	0	0	0	0	0		3	49	43	-2.4363	47
344	1013.27	1008.42	1021.1	1.12297	0.925106	1.32418	0.013273	1.12297	0.115167	13.273	0.925106	319.291	340.309	342.289	1.84068	1.95573	1.96515	1.95573	0.591608	90.309	19		AA	1	0	0	0	0	0				1	13	1	0	0	0	0	0	0	0	0		0	60	21	0.906538	51
345	1011.33	1012.3	1012.3	1.05415	1.08991	1.08991	0.0123	1.08991	0.0856443	12.3	1.05415	304.845	304.845	308.392	1.73914	1.73914	1.76635	1.73914	0.498731	54.845	38		C	0	0	0	0	0	1	-0.0097	0.0313	0	1	20	0	0	0	0	0	0	0	0	0		1	44	24	0.292358	49
346	1010.36	1007.45	1017.18	1.01519	0.871981	1.23495	0.010356	1.01519	0.0150641	10.356	0.871981	279.539	268.479	291.068	1.4704	1.26668	1.6135	1.4704	0.358446	29.539	23		C	0	0	0	0	0	1	-0.0076	-0.0367	0	1	16	0	0	0	0	0	0	0	0	0		1	38	35	1.15236	53
347	1003.58	1002.62	1004.55	0.554004	0.417804	0.657629	0.003581	0.554004	-0.61217	3.581	0.417804	274.742	274.742	276.332	1.39343	1.39343	1.42048	1.39343	0.311578	24.742	22		C	0	0	0	0	0	0	0.0169	-0.0079	0	1	15	1	0	0	0	0	0	0	0	0		2	28	36	4.71618	66
348	1017.18	1016.2	1027	1.23495	1.20949	1.43138	0.017177	1.23495	0.20836	17.177	1.20949	296.158	289.392	274.742	1.66425	1.59541	1.39343	1.59541	0.427766	39.392	26		C	0	0	0	0	0	1	-0.014	-0.0036	0	0	20	1	0	0	0	0	0	0	0	0		1	32	39	2.27614	72
349	1008.42	1007.45	1007.45	0.925106	0.871981	0.871981	0.007447	0.871981	-0.138127	7.447	0.871981	296.158	289.392	266.936	1.66425	1.59541	1.22881	1.59541	0.427766	39.392	20		Other	0	0	0	0	1	1				0	14	1	0	0	0	0	0	0	0	0		-1	46	24	-0.0316004	62
350	1022.08	1019.13	1015.22	1.34394	1.28181	1.1825	0.019134	1.28181	0.244582	19.134	1.1825	313.793	294.451	299.602	1.80477	1.64788	1.6955	1.6955	0.478067	49.602	62		C	0	0	0	0	0	1				1	14	0	0	1	0	1	0	0	0	0		-1	21	32	-4.12155	51
351	1013.27	1020.11	1009.38	1.12297	1.3035	0.972434	0.013273	1.12297	0.115167	13.273	0.972434	315.615	358.556	386.695	1.817	2.03565	2.13575	2.03565	0.622359	108.556	28		C	0	0	0	0	0	1	-0.0089	0.0065	0	0	14	0	0	0	0	0	0	0	0	0		0	21	36	-2.57896	34
352	1008.42	1005.51	1004.55	0.925106	0.741309	0.657629	0.005512	0.741309	-0.304818	5.512	0.657629	286.068	276.332	317.448	1.55712	1.42048	1.82897	1.55712	0.407356	36.068	27		C	0	0	0	0	0	1	-0.0153	0.0022	1	1	18	0	0	0	0	0	0	0	0	0		0	39	24	-1.69229	53
353	1007.45	1004.55	1006.48	0.871981	0.657629	0.811508	0.006479	0.811508	-0.211519	6.479	0.657629	319.291	292.755	308.392	1.84068	1.63099	1.76635	1.76635	0.511258	58.392	19		C	0	0	0	0	0	1				1	13	1	0	0	0	0	0	0	0	0		0	55	24	-1.33323	59
354	1006.48	1005.51	1004.55	0.811508	0.741309	0.657629	0.005512	0.741309	-0.304818	5.512	0.657629	291.068	291.068	287.725	1.6135	1.6135	1.57663	1.6135	0.437178	41.068	33		C	0	0	0	0	0	1				0	18	0	0	0	0	0	0	0	0	0		1	44	38	-1.20049	52
355	1010.36	1009.38	1008.42	1.01519	0.972434	0.925106	0.009385	0.972434	-0.0280001	9.385	0.925106	281.157	277.93	268.479	1.49356	1.44607	1.26668	1.44607	0.344006	27.93	22		C	0	0	0	0	0	1	-0.004	0.0024	0	0	16	1	0	0	0	0	0	0	0	0		0	30	23	-0.667279	40
356	1006.48	1005.51	1006.48	0.811508	0.741309	0.811508	0.006479	0.811508	-0.211519	6.479	0.741309	301.339	306.613	294.451	1.71045	1.75292	1.64788	1.71045	0.485228	51.339	27		C	0	0	0	0	0	1				1	17	1	0	0	0	0	0	0	0	0		2	40	35	-0.528458	57
357	1020.11	1014.25	1026.01	1.3035	1.15375	1.41521	0.020114	1.3035	0.260852	20.114	1.15375	321.146	324.888	324.888	1.85215	1.87441	1.87441	1.87441	0.558483	74.888	67		C	0	0	0	0	0	1				1	18	0	0	0	0	0	0	0	0	0		2	28	19	-0.379417	54
358	1007.45	1003.58	1003.58	0.871981	0.554004	0.554004	0.003581	0.554004	-0.61217	3.581	0.554004	284.421	277.93	291.068	1.53682	1.44607	1.6135	1.53682	0.396252	34.421	19		C	0	0	0	0	0	1				1	13	1	0	0	0	0	0	0	0	0		0	34	37	-0.186633	58
359	1010.36	1030.96	1009.38	1.01519	1.49076	0.972434	0.010356	1.01519	0.0150641	10.356	0.972434	297.875	308.392	299.602	1.68011	1.76635	1.6955	1.6955	0.478067	49.602	24		C	0	0	0	0	0	1				1	16	1	0	0	0	0	0	0	0	0		0	33	17	0.911181	44
360	1010.36	1005.51	1008.42	1.01519	0.741309	0.925106	0.008416	0.925106	-0.0782146	8.416	0.741309	284.421	301.339	286.068	1.53682	1.71045	1.55712	1.55712	0.407356	36.068	23		C	0	0	0	0	0	1				0	17	1	0	0	0	0	0	0	0	0		2	27	38	0.978497	61
361	1014.25	1015.22	1028.98	1.15375	1.1825	1.46205	0.015223	1.1825	0.165944	15.223	1.15375	310.182	311.982	330.585	1.77947	1.79227	1.90625	1.79227	0.522941	61.982	23		C	0	0	0	0	0	1				1	16	1	0	0	0	0	0	0	0	0		-2	34	18	1.2956	53
362	1060.1	1011.33	1027.99	1.77887	1.05415	1.44697	0.027988	1.44697	0.361345	27.988	1.05415	297.875	282.784	274.742	1.68011	1.51566	1.39343	1.51566	0.384457	32.784	27		C	0	0	0	0	0	1				0	16	0	0	0	0	0	0	0	0	0		1	31	15	1.40836	63
363	1016.2	1008.42	1007.45	1.20949	0.925106	0.871981	0.008416	0.925106	-0.0782146	8.416	0.871981	338.341	317.448	277.93	1.94616	1.82897	1.44607	1.82897	0.539094	67.448	18		C	0	0	0	0	0	1	-0.0149	0.007	0	0	12	1	0	0	0	0	0	0	0	0		0	29	26	1.44449	58
364	1018.15	1012.3	1010.36	1.259	1.08991	1.01519	0.0123	1.08991	0.0856443	12.3	1.01519	282.784	277.93	296.158	1.51566	1.44607	1.66425	1.51566	0.384457	32.784	23		C	0	0	0	0	0	1				0	16	0	0	0	0	0	0	0	0	0		1	54	40	1.87273	58
365	1009.38	1006.48	1006.48	0.972434	0.811508	0.811508	0.006479	0.811508	-0.211519	6.479	0.811508	287.725	291.068	277.93	1.57663	1.6135	1.44607	1.57663	0.417841	37.725	18		C	0	0	0	0	0	1	-0.0066	0.0031	0	0	12	1	0	0	0	0	0	0	0	0		0	33	25	1.99282	53
366	1005.51	1008.42	1005.51	0.741309	0.925106	0.741309	0.005512	0.741309	-0.304818	5.512	0.741309	297.875	296.158	279.539	1.68011	1.66425	1.4704	1.66425	0.462812	46.158	23		C	0	0	0	0	0	1				0	16	1	0	0	0	0	0	0	0	0		1	33	28	2.21758	57
367	1004.55	1003.58	1002.62	0.657629	0.554004	0.417804	0.003581	0.554004	-0.61217	3.581	0.417804	284.421	289.392	294.451	1.53682	1.59541	1.64788	1.59541	0.427766	39.392	24		C	0	0	0	0	0	1	-0.0161	-0.0158	0	1	20	1	0	0	0	0	0	0	0	0		0	27	37	2.57516	54
368	1006.48	1005.51	1006.48	0.811508	0.741309	0.811508	0.006479	0.811508	-0.211519	6.479	0.741309	266.936	282.784	279.539	1.22881	1.51566	1.4704	1.4704	0.358446	29.539	22		C	0	0	0	0	0	1				1	16	0	0	0	0	0	0	0	0	0		1	38	31	3.51392	66
369	1006.48	1006.48	1004.55	0.811508	0.811508	0.657629	0.006479	0.811508	-0.211519	6.479	0.657629	276.332	291.068	270.031	1.42048	1.6135	1.3017	1.42048	0.32845	26.332	22		C	0	0	0	0	0	1				0	13	0	0	0	0	0	0	0	0	0		1	48	21	-0.847521	45
370	1012.3	1018.15	1033.93	1.08991	1.259	1.53064	0.018155	1.259	0.227139	18.155	1.08991	296.158	299.602	294.451	1.66425	1.6955	1.64788	1.66425	0.462812	46.158	22		H	0	1	0	0	0	1				0	13	0	0	0	0	0	0	0	0	0		3	34	29	-3.29294	38
371	1045.93	1007.45	1004.55	1.66209	0.871981	0.657629	0.007447	0.871981	-0.138127	7.447	0.657629	286.068	282.784	281.157	1.55712	1.51566	1.49356	1.51566	0.384457	32.784	19		Other	0	0	0	0	1	1				1	13	1	0	0	0	0	0	0	0	0		2	22	18	0.692685	61
372	1017.18	1019.13	1022.08	1.23495	1.28181	1.34394	0.019134	1.28181	0.244582	19.134	1.23495	274.742	297.875	297.875	1.39343	1.68011	1.68011	1.68011	0.470604	47.875	21		C	0	0	0	0	0	1	-0.0048	-0.0022	0	1	15	1	0	0	0	0	0	0	0	0		1	32	32	1.21143	47
373	1010.36	1011.33	1008.42	1.01519	1.05415	0.925106	0.010356	1.01519	0.0150641	10.356	0.925106	304.845	281.157	301.339	1.73914	1.49356	1.71045	1.71045	0.485228	51.339	20		C	0	0	0	0	0	0	0.0098	-0.0079	0	0	15	1	0	0	0	0	0	0	0	0		2	44	23	2.90901	61
374	1013.27	1008.42	1011.33	1.12297	0.925106	1.05415	0.011328	1.05415	0.0525701	11.328	0.925106	282.784	303.087	296.158	1.51566	1.72499	1.66425	1.66425	0.462812	46.158	23		C	0	0	0	0	0	1	0.0629	0.0305	0	1	16	0	0	0	0	0	0	0	0	0		0	34	37	2.13187	58
375	1013.27	1010.36	1010.36	1.12297	1.01519	1.01519	0.010356	1.01519	0.0150641	10.356	1.01519	308.392	291.068	301.339	1.76635	1.6135	1.71045	1.71045	0.485228	51.339	27		C	0	0	0	0	0	1	-0.0063	0.0088	0	1	16	0	0	0	0	0	0	0	0	0		1	32	31	-1.19586	48
376	1003.58	1003.58	1003.58	0.554004	0.554004	0.554004	0.003581	0.554004	-0.61217	3.581	0.554004	282.784	313.793	308.392	1.51566	1.80477	1.76635	1.76635	0.511258	58.392	21		Other	0	0	0	0	1	1				1	15	1	0	0	0	0	0	0	0	0		0	44	35	-0.612648	50
377	1007.45	1007.45	1004.55	0.871981	0.871981	0.657629	0.007447	0.871981	-0.138127	7.447	0.657629	292.755	289.392	299.602	1.63099	1.59541	1.6955	1.63099	0.446134	42.755	32		H	0	1	0	0	0	0				1	18	0	0	0	0	0	0	0	0	0		2	44	27	0.0417404	63
378	1016.2	1027.99	1013.27	1.20949	1.44697	1.12297	0.016199	1.20949	0.188028	16.199	1.12297	284.421	287.725	366.984	1.53682	1.57663	2.06813	1.57663	0.417841	37.725	21		H	0	1	0	0	0	1				0	15	1	0	0	0	0	0	0	0	0		1	56	30	0.138358	43
379	1009.38	1006.48	1005.51	0.972434	0.811508	0.741309	0.006479	0.811508	-0.211519	6.479	0.741309	262.362	266.936	262.362	1.09209	1.22881	1.09209	1.09209	0.0866241	12.362	19		Other	0	0	0	0	1	1				1	12	1	0	0	0	0	0	0	0	0		4	40	32	4.10288	56
380	1027	1022.08	1020.11	1.43138	1.34394	1.3035	0.022077	1.34394	0.290388	22.077	1.3035	284.421	299.602	292.755	1.53682	1.6955	1.63099	1.63099	0.446134	42.755	22	China	EA	0	0	0	1	0	0				0	16	1	0	0	0	0	0	0	0	0		-1	29	38	-2.90027	37
381	1011.33	1010.36	1008.42	1.05415	1.01519	0.925106	0.010356	1.01519	0.0150641	10.356	0.925106	299.602	306.613	330.585	1.6955	1.75292	1.90625	1.75292	0.505107	56.613	23	China	EA	0	0	0	1	0	0				1	18	1	0	0	0	0	0	0	0	0		0	34	31	-2.26514	38
382	1014.25	1010.36	1016.2	1.15375	1.01519	1.20949	0.014248	1.15375	0.141792	14.248	1.01519	301.339	301.339	286.068	1.71045	1.71045	1.55712	1.71045	0.485228	51.339	27	China	EA	0	0	0	1	0	0				0	19	1	0	0	0	0	0	0	0	0		0	46	35	-2.21746	39
383	1007.45	1006.48	1027	0.871981	0.811508	1.43138	0.007447	0.871981	-0.138127	7.447	0.811508	306.613	328.675	279.539	1.75292	1.89584	1.4704	1.75292	0.505107	56.613	20	China	EA	0	0	0	1	0	0				1	12	1	0	0	0	0	0	0	0	0		0	35	29	-1.26492	50
384	1052.99	1014.25	1013.27	1.72419	1.15375	1.12297	0.014248	1.15375	0.141792	14.248	1.12297	294.451	292.755	310.182	1.64788	1.63099	1.77947	1.64788	0.454664	44.451	23	China	EA	0	0	0	1	0	0				0	18	1	0	1	0	1	0	0	0	0		-1	27	24	-0.678844	56
385	1009.38	1006.48	1006.48	0.972434	0.811508	0.811508	0.006479	0.811508	-0.211519	6.479	0.811508	286.068	274.742	296.158	1.55712	1.39343	1.66425	1.55712	0.407356	36.068	30	China	EA	0	0	0	1	0	0				0	17	1	0	0	0	0	0	0	0	0		2	27	39	-0.343097	65
386	1012.3	1015.22	1020.11	1.08991	1.1825	1.3035	0.015223	1.1825	0.165944	15.223	1.08991	273.162	268.479	294.451	1.36478	1.26668	1.64788	1.36478	0.293201	23.162	25	China	EA	0	0	0	1	0	0				1	18	1	0	0	0	0	0	0	0	0		2	22	26	-0.297583	41
387	1010.36	1010.36	1016.2	1.01519	1.01519	1.20949	0.010356	1.01519	0.0150641	10.356	1.01519	286.068	297.875	291.068	1.55712	1.68011	1.6135	1.6135	0.437178	41.068	23	China	EA	0	0	0	1	0	0				1	17	1	0	0	0	0	0	0	0	0		0	38	24	0.553579	44
388	1007.45	1007.45	1005.51	0.871981	0.871981	0.741309	0.007447	0.871981	-0.138127	7.447	0.741309	281.157	282.784	304.845	1.49356	1.51566	1.73914	1.51566	0.384457	32.784	19	China	EA	0	0	0	1	0	1				0	14	1	0	0	0	0	0	0	0	0		1	41	29	0.747204	55
389	1017.45	1010.63	1009.66	1.24175	1.02641	0.984797	0.010627	1.02641	0.0260269	10.627	0.984797	285.779	285.779	287.425	1.55363	1.55363	1.57316	1.55363	0.405459	35.779	23	China	EA	0	0	0	1	0	0				0	17	1	0	0	0	0	0	0	0	0		1	19	24	0.762648	38
390	1011.33	1006.48	1004.55	1.05415	0.811508	0.657629	0.006479	0.811508	-0.211519	6.479	0.657629	274.742	284.421	289.392	1.39343	1.53682	1.59541	1.53682	0.396252	34.421	19	China	EA	0	0	0	1	0	1				0	13	1	0	0	0	0	0	0	0	0		-2	43	38	1.13784	43
391	1021.1	1008.42	1009.38	1.32418	0.925106	0.972434	0.009385	0.972434	-0.0280001	9.385	0.925106	287.725	292.755	299.602	1.57663	1.63099	1.6955	1.63099	0.446134	42.755	19	China	EA	0	0	0	1	0	1				1	13	1	0	0	0	0	0	0	0	0		0	38	21	1.15302	63
392	1012.3	1015.22	1013.27	1.08991	1.1825	1.12297	0.013273	1.12297	0.115167	13.273	1.08991	296.158	276.332	291.068	1.66425	1.42048	1.6135	1.6135	0.437178	41.068	18	China	EA	0	0	0	1	0	0				1	12	1	0	0	0	0	0	0	0	0		1	25	23	1.63663	55
393	1010.36	1007.45	1011.33	1.01519	0.871981	1.05415	0.010356	1.01519	0.0150641	10.356	0.871981	276.332	291.068	271.592	1.42048	1.6135	1.33429	1.42048	0.32845	26.332	21	China	EA	0	0	0	1	0	1				0	15	1	0	0	0	0	0	0	0	0		1	30	33	2.16541	52
394	1012.3	1008.42	1011.33	1.08991	0.925106	1.05415	0.011328	1.05415	0.0525701	11.328	0.925106	291.068	301.339	297.875	1.6135	1.71045	1.68011	1.68011	0.470604	47.875	22	China	EA	0	0	0	1	0	1				0	15	1	0	0	0	0	0	0	0	0		2	45	20	2.6989	60
395	1005.51	1003.58	1003.58	0.741309	0.554004	0.554004	0.003581	0.554004	-0.61217	3.581	0.554004	279.539	277.93	276.332	1.4704	1.44607	1.42048	1.44607	0.344006	27.93	25	China	EA	0	0	0	1	0	0				1	16	1	0	0	0	0	0	0	0	0		-1	20	31	2.08262	62
396	1014.25	1015.22	1011.33	1.15375	1.1825	1.05415	0.014248	1.15375	0.141792	14.248	1.05415	291.068	301.339	296.158	1.6135	1.71045	1.66425	1.66425	0.462812	46.158	24		H	0	1	0	0	0	0				0	12	0	0	0	0	0	0	0	0	0		-1	48	21	-1.81463	49
397	1011.33	1011.33	1018.15	1.05415	1.05415	1.259	0.011328	1.05415	0.0525701	11.328	1.05415	303.087	282.784	306.613	1.72499	1.51566	1.75292	1.72499	0.49211	53.087	23		C	0	0	0	0	0	1				1	16	1	0	0	0	0	0	0	0	0		2	55	37	-2.7117	25
398	1045.93	1046.93	1042.92	1.66209	1.6715	1.63263	0.045929	1.66209	0.49279	45.929	1.63263	308.392	287.725	304.845	1.76635	1.57663	1.73914	1.73914	0.498731	54.845	22		H	0	1	0	0	0	0				0	15	1	0	0	0	0	0	0	0	0		0	41	21	-2.88201	42
399	1011.33	1008.42	1006.48	1.05415	0.925106	0.811508	0.008416	0.925106	-0.0782146	8.416	0.811508	299.602	299.602	274.742	1.6955	1.6955	1.39343	1.6955	0.478067	49.602	25		C	0	0	0	0	0	1	0.0018	0.0059	0	0	19	1	0	0	0	0	0	0	0	0		-2	50	31	0.916874	51
400	1020.11	1013.27	1015.22	1.3035	1.12297	1.1825	0.015223	1.1825	0.165944	15.223	1.12297	274.742	299.602	286.068	1.39343	1.6955	1.55712	1.55712	0.407356	36.068	60		C	0	0	0	0	0	1	-0.0222	-0.0171	0	0	17	0	0	0	0	0	0	0	0	0		-1	30	18	-1.18298	61
401	1007.45	1005.51	1005.51	0.871981	0.741309	0.741309	0.005512	0.741309	-0.304818	5.512	0.741309	286.068	291.068	313.793	1.55712	1.6135	1.80477	1.6135	0.437178	41.068	21		AA	1	0	0	0	0	1				1	15	1	0	0	0	0	0	0	0	0		0	54	16	0.424202	57
402	1013.27	1010.36	1010.36	1.12297	1.01519	1.01519	0.010356	1.01519	0.0150641	10.356	1.01519	284.421	294.451	311.982	1.53682	1.64788	1.79227	1.64788	0.454664	44.451	21		C	0	0	0	0	0	1	0.0093	0.0078	0	0	15	1	0	0	0	0	0	0	0	0		3	21	47	1.70951	51
403	1003.58	1002.62	1003.58	0.554004	0.417804	0.554004	0.003581	0.554004	-0.61217	3.581	0.417804	279.539	268.479	268.479	1.4704	1.26668	1.26668	1.26668	0.226023	18.479	32		C	0	0	0	0	0	1	-0.0141	0.029	0	1	16	0	0	0	0	0	0	0	0	0		0	26	12	-1.02029	38
404	1069.31	1081.72	1058.06	1.8408	1.91231	1.7639	0.06931	1.8408	0.588241	69.31	1.7639	371.274	457.868	434.455	2.08377	2.31779	2.26589	2.26589	0.702345	184.455	21		AA	1	0	0	0	0	1				0	15	1	0	0	0	0	0	0	0	0		2	35	20	-2.99316	37
405	1026.01	1064.18	1043.92	1.41521	1.80742	1.64266	0.04392	1.64266	0.481726	43.92	1.41521	297.875	324.888	352.365	1.68011	1.87441	2.01015	1.87441	0.558483	74.888	22		AA	1	0	0	0	0	1				0	15	1	0	0	0	0	0	0	0	0		-1	39	17	-1.34792	45
406	1048.95	1027	1017.18	1.68974	1.43138	1.23495	0.027001	1.43138	0.350978	27.001	1.23495	281.157	284.421	289.392	1.49356	1.53682	1.59541	1.53682	0.396252	34.421	27		C	0	0	0	0	0	1	0.005	-0.0159	0	1	18	1	0	0	0	0	0	0	0	0		1	38	30	2.44966	62
407	1013.27	1009.38	1007.45	1.12297	0.972434	0.871981	0.009385	0.972434	-0.0280001	9.385	0.871981	296.158	281.157	332.507	1.66425	1.49356	1.91649	1.66425	0.462812	46.158	19		C	0	0	0	0	0	1	-0.0112	0.0049	0	0	13	1	0	0	0	0	0	0	0	0		3	55	18	3.26141	67
408	1005.51	1007.45	1008.42	0.741309	0.871981	0.925106	0.007447	0.871981	-0.138127	7.447	0.741309	308.392	304.845	286.068	1.76635	1.73914	1.55712	1.73914	0.498731	54.845	18		Other	0	0	0	0	1	1				0	12	1	0	0	0	0	0	0	0	0		2	33	34	0.580493	51
409	1007.45	1004.55	1009.38	0.871981	0.657629	0.972434	0.007447	0.871981	-0.138127	7.447	0.657629	287.725	279.539	317.448	1.57663	1.4704	1.82897	1.57663	0.417841	37.725	18		C	0	0	0	0	0	1	-0.0107	0.0064	0	0	13	1	0	0	0	0	0	0	0	0		-2	48	29	1.29232	56
410	1008.42	1005.51	1004.55	0.925106	0.741309	0.657629	0.005512	0.741309	-0.304818	5.512	0.657629	282.784	279.539	284.421	1.51566	1.4704	1.53682	1.51566	0.384457	32.784	19		C	0	0	0	0	0	1				0	14	1	0	0	0	0	0	0	0	0		3	38	40	2.23278	62
411	1040.91	1011.33	1028.98	1.61187	1.05415	1.46205	0.028977	1.46205	0.371255	28.977	1.05415	276.332	282.784	292.755	1.42048	1.51566	1.63099	1.51566	0.384457	32.784	24		Other	0	0	0	0	1	0	-0.0087	0.0144	0	1	16	1	0	0	0	0	0	0	0	0		1	35	21	-2.16451	40
412	1009.38	1005.51	1006.48	0.972434	0.741309	0.811508	0.006479	0.811508	-0.211519	6.479	0.741309	281.157	274.742	282.784	1.49356	1.39343	1.51566	1.49356	0.371891	31.157	30		C	0	0	0	0	0	1	0.0168	-0.0071	0	1	16	0	0	0	0	0	0	0	0	0		1	39	28	2.29904	60
413	1013.27	1012.3	1013.27	1.12297	1.08991	1.12297	0.013273	1.12297	0.115167	13.273	1.08991	297.875	306.613	321.146	1.68011	1.75292	1.85215	1.75292	0.505107	56.613	49		C	0	0	0	0	0	1	0.0371	-0.0134	0	1	14	0	0	0	0	0	0	0	0	0		-2	44	20	-2.12425	44
414	1007.45	1004.55	1007.45	0.871981	0.657629	0.871981	0.007447	0.871981	-0.138127	7.447	0.657629	284.421	297.875	313.793	1.53682	1.68011	1.80477	1.68011	0.470604	47.875	18		H	0	1	0	0	0	1	0.0113	-0.0791	0	1	12	1	0	0	0	0	0	0	0	0		0	54	18	3.27272	51
415	1005.51	1005.51	1004.55	0.741309	0.741309	0.657629	0.005512	0.741309	-0.304818	5.512	0.657629	281.157	277.93	277.93	1.49356	1.44607	1.44607	1.44607	0.344006	27.93	20		C	0	0	0	0	0	1	-0.0136	-0.0064	0	0	16	1	0	0	0	0	0	0	0	0		0	51	25	0.616246	41
416	1018.15	1009.38	1010.36	1.259	0.972434	1.01519	0.010356	1.01519	0.0150641	10.356	0.972434	297.875	284.421	324.888	1.68011	1.53682	1.87441	1.68011	0.470604	47.875	19		Other	0	0	0	0	1	1				1	12	0	0	0	0	0	0	0	0	0		1	37	24	-5.48962	29
417	1017.18	1026.01	1071.37	1.23495	1.41521	1.8535	0.026014	1.41521	0.340089	26.014	1.23495	296.158	311.982	313.793	1.66425	1.79227	1.80477	1.79227	0.522941	61.982	19		C	0	0	0	0	0	1				0	13	1	0	0	0	0	0	0	0	0		0	44	35	0.765763	46
418	1018.15	1021.1	1056.03	1.259	1.32418	1.74843	0.021095	1.32418	0.276082	21.095	1.259	297.875	296.158	434.455	1.68011	1.66425	2.26589	1.68011	0.470604	47.875	24	India	SA	0	0	1	0	0	0				1	16	1	0	0	0	0	0	0	0	0		-1	50	49	-2.29542	28
419	1013.27	1015.22	1022.08	1.12297	1.1825	1.34394	0.015223	1.1825	0.165944	15.223	1.12297	289.392	286.068	315.615	1.59541	1.55712	1.817	1.59541	0.427766	39.392	24	India	SA	0	0	1	0	0	0				1	16	1	0	0	0	0	0	0	0	0		0	22	22	-0.934401	49
420	1029.97	1014.25	1030.96	1.47663	1.15375	1.49076	0.029966	1.47663	0.380724	29.966	1.15375	282.784	277.93	294.451	1.51566	1.44607	1.64788	1.51566	0.384457	32.784	32	India	SA	0	0	1	0	0	0				0	20	0	0	0	0	0	0	0	0	0		-2	45	25	-0.563531	55
421	1010.36	1013.27	1008.42	1.01519	1.12297	0.925106	0.010356	1.01519	0.0150641	10.356	0.925106	284.421	291.068	301.339	1.53682	1.6135	1.71045	1.6135	0.437178	41.068	25	India	SA	0	0	1	0	0	0				1	16	1	0	1	0	1	0	0	0	0		-1	38	31	-0.385392	51
422	1045.93	1014.25	1034.93	1.66209	1.15375	1.54317	0.034928	1.54317	0.422664	34.928	1.15375	303.087	286.068	296.158	1.72499	1.55712	1.66425	1.66425	0.462812	46.158	21	India	SA	0	0	1	0	0	0				0	16	1	0	0	0	0	0	0	0	0		1	38	30	0.185913	60
423	1005.51	1005.51	1007.45	0.741309	0.741309	0.871981	0.005512	0.741309	-0.304818	5.512	0.741309	289.392	291.068	296.158	1.59541	1.6135	1.66425	1.6135	0.437178	41.068	23	India	SA	0	0	1	0	0	0				1	16	1	0	0	0	0	0	0	0	0		-1	47	28	0.959484	61
424	1014.25	1019.13	1012.3	1.15375	1.28181	1.08991	0.014248	1.15375	0.141792	14.248	1.08991	274.742	287.725	289.392	1.39343	1.57663	1.59541	1.57663	0.417841	37.725	23	India	SA	0	0	1	0	0	0				0	17	1	0	1	0	1	0	0	0	0		2	51	29	1.80109	58
425	1018.15	1008.42	1011.33	1.259	0.925106	1.05415	0.011328	1.05415	0.0525701	11.328	0.925106	306.613	303.087	303.087	1.75292	1.72499	1.72499	1.72499	0.49211	53.087	20		Other	0	0	0	0	1	1				0	14	1	0	0	0	0	0	0	0	0		2	43	35	-0.352687	60
426	1020.11	1019.13	1018.15	1.3035	1.28181	1.259	0.019134	1.28181	0.244582	19.134	1.259	301.339	284.421	277.93	1.71045	1.53682	1.44607	1.53682	0.396252	34.421	40	India	SA	0	0	1	0	0	1				1	18	0	0	0	0	0	0	0	0	0		1	36	42	-1.61009	49
427	1061.12	1056.03	1101.65	1.78617	1.74843	2.00712	0.061118	1.78617	0.560207	61.118	1.74843	386.695	296.158	286.068	2.13575	1.66425	1.55712	1.66425	0.462812	46.158	21	India	SA	0	0	1	0	0	0				0	16	1	0	1	0	0	1	0	0	0		-1	34	33	-0.17956	57
428	1022.08	1031.95	1035.92	1.34394	1.50444	1.55537	0.031948	1.50444	0.398507	31.948	1.34394	304.845	344.28	346.283	1.73914	1.97442	1.98355	1.97442	0.598952	94.28	21	India	SA	0	0	1	0	0	0				0	16	1	0	0	0	0	0	0	0	0		-1	45	32	-0.111469	47
429	1012.3	1010.36	1014.25	1.08991	1.01519	1.15375	0.0123	1.08991	0.0856443	12.3	1.01519	276.332	274.742	289.392	1.42048	1.39343	1.59541	1.42048	0.32845	26.332	24	India	SA	0	0	1	0	0	0				1	16	1	0	0	0	0	0	0	0	0		-1	46	39	0.0474642	57
430	1006.48	1005.51	1006.48	0.811508	0.741309	0.811508	0.006479	0.811508	-0.211519	6.479	0.741309	282.784	282.784	279.539	1.51566	1.51566	1.4704	1.51566	0.384457	32.784	32	Indonesia	EA	0	0	0	1	0	0				1	17	1	0	0	0	0	0	0	0	0		1	40	21	-0.510091	52
431	1012.3	1023.06	1011.33	1.08991	1.36286	1.05415	0.0123	1.08991	0.0856443	12.3	1.05415	287.725	299.602	304.845	1.57663	1.6955	1.73914	1.6955	0.478067	49.602	29		Other	0	0	0	0	1	0				1	16	1	0	0	0	0	0	0	0	0		1	33	30	-0.991216	47
432	1042.92	1015.22	1017.18	1.63263	1.1825	1.23495	0.017177	1.23495	0.20836	17.177	1.1825	270.031	274.742	276.332	1.3017	1.39343	1.42048	1.39343	0.311578	24.742	43		C	0	0	0	0	0	1	-0.0094	0.0267	0	1	14	0	0	0	0	0	0	0	0	0		2	45	20	-1.97256	31
433	1006.48	1005.51	1005.51	0.811508	0.741309	0.741309	0.005512	0.741309	-0.304818	5.512	0.741309	304.845	292.755	287.725	1.73914	1.63099	1.57663	1.63099	0.446134	42.755	42		C	0	0	0	0	0	1	0.0078	-0.0059	1	0	16	0	0	0	0	0	0	0	0	0		0	40	19	0.835274	54
434	1007.45	1004.55	1003.58	0.871981	0.657629	0.554004	0.004546	0.657629	-0.42991	4.546	0.554004	273.162	292.755	276.332	1.36478	1.63099	1.42048	1.42048	0.32845	26.332	25		C	0	0	0	0	0	1				1	16	0	0	0	0	0	0	0	0	0		0	41	17	1.03472	58
435	1018.15	1012.3	1016.2	1.259	1.08991	1.20949	0.016199	1.20949	0.188028	16.199	1.08991	296.158	303.087	304.845	1.66425	1.72499	1.73914	1.72499	0.49211	53.087	21		H	0	1	0	0	0	0				1	15	1	0	0	0	0	0	0	0	0		1	31	27	-1.72641	37
436	1010.36	1017.18	1005.51	1.01519	1.23495	0.741309	0.010356	1.01519	0.0150641	10.356	0.741309	276.332	279.539	281.157	1.42048	1.4704	1.49356	1.4704	0.358446	29.539	20		AA	1	0	0	0	0	1				1	16	1	0	0	0	0	0	0	0	0		2	45	21	0.353106	55
437	1025.03	1046.93	1029.97	1.39843	1.6715	1.47663	0.029966	1.47663	0.380724	29.966	1.39843	284.421	315.615	362.745	1.53682	1.817	2.0521	1.817	0.533877	65.615	24	India	SA	0	0	1	0	0	0				1	16	1	0	0	0	0	0	0	0	0		1	35	35	-1.73072	53
438	1009.38	1007.45	1052.99	0.972434	0.871981	1.72419	0.009385	0.972434	-0.0280001	9.385	0.871981	303.087	326.776	311.982	1.72499	1.88523	1.79227	1.79227	0.522941	61.982	22		AA	1	0	0	0	0	1				0	16	0	0	0	0	0	0	0	0	0		1	52	19	-2.13803	49
439	1012.3	1005.51	1003.58	1.08991	0.741309	0.554004	0.005512	0.741309	-0.304818	5.512	0.554004	306.613	306.613	303.087	1.75292	1.75292	1.72499	1.75292	0.505107	56.613	22	Korea	EA	0	0	0	1	0	0				0	15	1	0	0	0	0	0	0	0	0		-1	28	23	0.788341	41
440	1005.51	1003.58	1004.55	0.741309	0.554004	0.657629	0.004546	0.657629	-0.42991	4.546	0.554004	299.602	294.451	297.875	1.6955	1.64788	1.68011	1.68011	0.470604	47.875	22		Other	0	0	0	0	1	1				0	15	1	0	0	0	0	0	0	0	0		3	35	21	1.3299	54
441	1037.92	1035.92	1045.93	1.57883	1.55537	1.66209	0.037917	1.57883	0.444312	37.917	1.55537	332.507	358.556	326.776	1.91649	2.03565	1.88523	1.91649	0.575866	82.507	35		C	0	0	0	0	0	1				0	16	0	0	0	0	0	0	0	0	0		2	39	31	-0.652101	66
442	1043.92	1027.99	1014.25	1.64266	1.44697	1.15375	0.027988	1.44697	0.361345	27.988	1.15375	301.339	306.613	299.602	1.71045	1.75292	1.6955	1.71045	0.485228	51.339	40		C	0	0	0	0	0	1	0.06	-0.0065	1	1	14	0	0	0	0	0	0	0	0	0		1	36	18	-2.6755	47
443	1011.33	1014.25	1016.2	1.05415	1.15375	1.20949	0.014248	1.15375	0.141792	14.248	1.05415	287.725	303.087	291.068	1.57663	1.72499	1.6135	1.6135	0.437178	41.068	27		AA	1	0	0	0	0	1				0	16	0	0	0	0	0	0	0	0	0		1	33	20	-1.26692	46
444	1015.22	1014.25	1016.2	1.1825	1.15375	1.20949	0.015223	1.1825	0.165944	15.223	1.15375	310.182	292.755	282.784	1.77947	1.63099	1.51566	1.63099	0.446134	42.755	35		C	0	0	0	0	0	1				1	16	1	0	0	0	0	0	0	0	0		0	31	24	0.232084	61
445	1021.1	1041.91	1029.97	1.32418	1.62237	1.47663	0.029966	1.47663	0.380724	29.966	1.32418	284.421	311.982	334.44	1.53682	1.79227	1.92655	1.79227	0.522941	61.982	31	Multiple	EA	0	0	0	1	0	0				1	18	1	0	0	0	0	0	0	0	0		-1	33	29	-0.137816	46
446	1008.42	1007.45	1006.48	0.925106	0.871981	0.811508	0.007447	0.871981	-0.138127	7.447	0.811508	292.755	296.158	296.158	1.63099	1.66425	1.66425	1.66425	0.462812	46.158	30		H	0	1	0	0	0	0				0	18	0	0	0	0	0	0	0	0	0		0	48	26	-2.21145	30
447	1101.65	1101.65	1101.65	2.00712	2.00712	2.00712	0.101654	2.00712	0.668178	101.654	2.00712	405.122	457.868	457.868	2.19067	2.31779	2.31779	2.31779	0.718834	207.868	37		AA	1	0	0	0	0	1				1	12	0	0	0	0	0	0	0	0	0		0	50	15	-8.13621	31
448	1005.51	1003.58	1004.55	0.741309	0.554004	0.657629	0.004546	0.657629	-0.42991	4.546	0.554004	277.93	287.725	281.157	1.44607	1.57663	1.49356	1.49356	0.371891	31.157	22		Other	0	0	0	0	1	1				0	15	1	0	0	0	0	0	0	0	0		4	44	26	1.68491	48
449	1009.38	1010.36	1007.45	0.972434	1.01519	0.871981	0.009385	0.972434	-0.0280001	9.385	0.871981	296.158	294.451	296.158	1.66425	1.64788	1.66425	1.66425	0.462812	46.158	19	Nepal	SA	0	0	1	0	0	0				1	12	1	0	0	0	0	0	0	0	0		0	51	27	2.44159	43
450	1013.27	1016.2	1011.33	1.12297	1.20949	1.05415	0.013273	1.12297	0.115167	13.273	1.05415	358.556	310.182	306.613	2.03565	1.77947	1.75292	1.77947	0.5172	60.182	20		AA	1	0	0	0	0	1				0	15	1	0	0	0	0	0	0	0	0		1	45	19	1.38777	51
451	1027.99	1013.27	1017.18	1.44697	1.12297	1.23495	0.017177	1.23495	0.20836	17.177	1.12297	306.613	299.602	277.93	1.75292	1.6955	1.44607	1.6955	0.478067	49.602	40		AA	1	0	0	0	0	1				0	15	0	0	0	0	0	0	0	0	0		-1	41	16	-1.4677	50
452	1008.42	1015.22	1017.18	0.925106	1.1825	1.23495	0.015223	1.1825	0.165944	15.223	0.925106	284.421	276.332	279.539	1.53682	1.42048	1.4704	1.4704	0.358446	29.539	42		AA	1	0	0	0	0	1				0	13	0	0	0	0	0	0	0	0	0		-1	36	36	-3.38175	32
453	1009.38	1012.3	1009.38	0.972434	1.08991	0.972434	0.009385	0.972434	-0.0280001	9.385	0.972434	273.162	276.332	274.742	1.36478	1.42048	1.39343	1.39343	0.311578	24.742	20		C	0	0	0	0	0	1	-0.0086	0.004	0	0	14	1	0	0	0	0	0	0	0	0		-2	41	37	1.75266	51
454	1090.07	1101.65	1101.65	1.95456	2.00712	2.00712	0.101654	2.00712	0.668178	101.654	1.95456	340.309	321.146	323.011	1.95573	1.85215	1.86339	1.86339	0.55384	73.011	52		Other	0	0	0	0	1	1				1	12	0	0	1	0	1	0	0	0	0		0	17	14	-6.5198	32
455	1045.93	1007.45	1024.04	1.66209	0.871981	1.38101	0.024044	1.38101	0.316597	24.044	0.871981	274.742	284.421	299.602	1.39343	1.53682	1.6955	1.53682	0.396252	34.421	25	Multiple	SA	0	0	1	0	0	1				1	16	1	0	0	0	0	0	0	0	0		-2	51	35	0.530261	55
456	1009.38	1006.48	1008.42	0.972434	0.811508	0.925106	0.008416	0.925106	-0.0782146	8.416	0.811508	303.087	315.615	284.421	1.72499	1.817	1.53682	1.72499	0.49211	53.087	28		Other	0	0	0	0	1	1				0	16	0	0	0	0	0	0	0	0	0		-1	38	32	0.818399	57
457	1004.55	1003.58	1002.62	0.657629	0.554004	0.417804	0.003581	0.554004	-0.61217	3.581	0.417804	284.421	289.392	297.875	1.53682	1.59541	1.68011	1.59541	0.427766	39.392	20		Other	0	0	0	0	1	1				0	16	1	0	0	0	0	0	0	0	0		2	31	20	1.50012	54
458	1027	1019.13	1050.97	1.43138	1.28181	1.7073	0.027001	1.43138	0.350978	27.001	1.28181	321.146	319.291	310.182	1.85215	1.84068	1.77947	1.84068	0.544153	69.291	21		C	0	0	0	0	0	1				0	15	1	0	0	0	0	0	0	0	0		-1	45	14	0.0121364	41
459	1013.27	1008.42	1010.36	1.12297	0.925106	1.01519	0.010356	1.01519	0.0150641	10.356	0.925106	286.068	296.158	279.539	1.55712	1.66425	1.4704	1.55712	0.407356	36.068	55		C	0	0	0	0	0	1	-0.006	0.018	0	0	14	0	0	0	0	0	0	0	0	0		-1	39	25	-1.51906	60
460	1004.55	1009.38	1006.48	0.657629	0.972434	0.811508	0.006479	0.811508	-0.211519	6.479	0.657629	287.725	292.755	286.068	1.57663	1.63099	1.55712	1.57663	0.417841	37.725	20		C	0	0	0	0	0	1	0.0283	0.0152	0	1	15	1	0	0	0	0	0	0	0	0		3	30	41	0.263764	47
461	1063.16	1036.92	1033.93	1.80044	1.56726	1.53064	0.03692	1.56726	0.437348	36.92	1.53064	284.421	291.068	279.539	1.53682	1.6135	1.4704	1.53682	0.396252	34.421	50		Other	0	0	0	0	1	0	0.0078	-0.0693	0	0	18	0	0	0	0	0	0	0	0	0		-1	43	26	-3.18083	48
462	1019.13	1019.13	1051.98	1.28181	1.28181	1.71582	0.019134	1.28181	0.244582	19.134	1.28181	292.755	306.613	306.613	1.63099	1.75292	1.75292	1.75292	0.505107	56.613	40		Other	0	0	0	0	1	0	0.0216	-0.0306	0	1	20	0	0	0	0	0	0	0	0	0		1	25	26	-2.26497	46
463	1014.25	1017.18	1025.03	1.15375	1.23495	1.39843	0.017177	1.23495	0.20836	17.177	1.15375	291.068	303.087	279.539	1.6135	1.72499	1.4704	1.6135	0.437178	41.068	27		H	0	1	0	0	0	0				0	14	1	0	0	0	0	0	0	0	0		-1	34	31	-1.70359	43
464	1017.18	1049.96	1057.05	1.23495	1.69861	1.75623	0.049958	1.69861	0.513202	49.958	1.23495	311.982	319.291	306.613	1.79227	1.84068	1.75292	1.79227	0.522941	61.982	27		H	0	1	0	0	0	0				0	16	0	0	0	0	0	0	0	0	0		0	36	26	-1.47521	54
465	1011.33	1006.48	1006.48	1.05415	0.811508	0.811508	0.006479	0.811508	-0.211519	6.479	0.811508	282.784	294.451	296.158	1.51566	1.64788	1.66425	1.64788	0.454664	44.451	21		H	0	1	0	0	0	1				0	15	1	0	0	0	0	0	0	0	0		1	29	27	0.0856374	49
466	1011.33	1012.3	1014.25	1.05415	1.08991	1.15375	0.0123	1.08991	0.0856443	12.3	1.05415	276.332	270.031	271.592	1.42048	1.3017	1.33429	1.33429	0.27306	21.592	24		C	0	0	0	0	0	0				0	16	0	0	0	0	0	0	0	0	0		1	32	25	0.0686402	45
467	1010.36	1003.58	1003.58	1.01519	0.554004	0.554004	0.003581	0.554004	-0.61217	3.581	0.554004	284.421	276.332	296.158	1.53682	1.42048	1.66425	1.53682	0.396252	34.421	19		C	0	0	0	0	0	1	0.0705	0.0278	0	1	12	1	0	0	0	0	0	0	0	0		3	46	30	2.95425	60
468	1018.15	1010.36	1019.13	1.259	1.01519	1.28181	0.018155	1.259	0.227139	18.155	1.01519	294.451	304.845	291.068	1.64788	1.73914	1.6135	1.64788	0.454664	44.451	21		C	0	0	0	0	0	0				0	15	1	0	0	0	0	0	0	0	0		2	44	28	2.46525	67
469	1009.38	1007.45	1004.55	0.972434	0.871981	0.657629	0.007447	0.871981	-0.138127	7.447	0.657629	277.93	294.451	303.087	1.44607	1.64788	1.72499	1.64788	0.454664	44.451	19		C	0	0	0	0	0	1				0	12	1	0	0	0	0	0	0	0	0		1	44	27	3.43283	65
470	1016.2	1012.3	1012.3	1.20949	1.08991	1.08991	0.0123	1.08991	0.0856443	12.3	1.08991	308.392	294.451	319.291	1.76635	1.64788	1.84068	1.76635	0.511258	58.392	24		C	0	0	0	0	0	1	-0.0128	0.0009	1	0	17	1	0	0	0	0	0	0	0	0		1	46	23	-0.685448	36
471	1008.42	1004.55	1002.62	0.925106	0.657629	0.417804	0.004546	0.657629	-0.42991	4.546	0.417804	276.332	294.451	326.776	1.42048	1.64788	1.88523	1.64788	0.454664	44.451	20	Singapore	EA	0	0	0	1	0	1				0	12	1	0	0	0	0	0	0	0	0		0	38	48	1.86954	63
472	1011.33	1014.25	1048.95	1.05415	1.15375	1.68974	0.014248	1.15375	0.141792	14.248	1.05415	296.158	291.068	301.339	1.66425	1.6135	1.71045	1.66425	0.462812	46.158	23		AA	1	0	0	0	0	1				0	15	1	0	0	0	0	0	0	0	0		-1	41	22	0.923133	52
473	1013.27	1025.03	1068.28	1.12297	1.39843	1.83431	0.025028	1.39843	0.328643	25.028	1.12297	279.539	358.556	296.158	1.4704	2.03565	1.66425	1.66425	0.462812	46.158	23		Other	0	0	0	0	1	1				1	16	0	0	0	0	0	0	0	0	0		0	43	15	-2.6382	32
474	1010.36	1007.45	1005.51	1.01519	0.871981	0.741309	0.007447	0.871981	-0.138127	7.447	0.741309	281.157	286.068	270.031	1.49356	1.55712	1.3017	1.49356	0.371891	31.157	18		H	0	1	0	0	0	1				1	12	1	0	0	0	0	0	0	0	0		1	28	23	1.82367	51
475	1009.38	1019.13	1012.3	0.972434	1.28181	1.08991	0.0123	1.08991	0.0856443	12.3	0.972434	281.157	294.451	274.742	1.49356	1.64788	1.39343	1.49356	0.371891	31.157	20		C	0	0	0	0	0	1				0	12	1	0	0	0	0	0	0	0	0		0	38	32	-0.592897	56
476	1017.18	1025.03	1037.92	1.23495	1.39843	1.57883	0.025028	1.39843	0.328643	25.028	1.23495	284.421	297.875	270.031	1.53682	1.68011	1.3017	1.53682	0.396252	34.421	43		C	0	0	0	0	0	0	0.0037	-0.0017	0	1	20	0	0	0	0	0	0	0	0	0		1	44	27	-0.299921	57
477	1004.55	1006.48	1008.42	0.657629	0.811508	0.925106	0.006479	0.811508	-0.211519	6.479	0.657629	266.936	274.742	274.742	1.22881	1.39343	1.39343	1.39343	0.311578	24.742	28		C	0	0	0	0	0	1				0	20	0	0	0	0	0	0	0	0	0		2	33	36	2.92447	59
478	1008.42	1004.55	1011.33	0.925106	0.657629	1.05415	0.008416	0.925106	-0.0782146	8.416	0.657629	281.157	271.592	294.451	1.49356	1.33429	1.64788	1.49356	0.371891	31.157	19		C	0	0	0	0	0	1				0	14	1	0	0	0	0	0	0	0	0		0	49	30	1.34538	56
479	1015.22	1010.36	1017.18	1.1825	1.01519	1.23495	0.015223	1.1825	0.165944	15.223	1.01519	291.068	301.339	310.182	1.6135	1.71045	1.77947	1.71045	0.485228	51.339	20		AA	1	0	0	0	0	1				0	15	1	0	0	0	0	0	0	0	0		1	25	51	-2.91651	51
480	1018.15	1022.08	1038.91	1.259	1.34394	1.59012	0.022077	1.34394	0.290388	22.077	1.259	323.011	319.291	313.793	1.86339	1.84068	1.80477	1.84068	0.544153	69.291	20		C	0	0	0	0	0	1				0	14	1	0	0	0	0	0	0	0	0		-1	35	33	1.2798	55
481	1050.97	1059.08	1074.46	1.7073	1.77144	1.87193	0.05908	1.77144	0.552484	59.08	1.7073	362.745	371.274	409.867	2.0521	2.08377	2.20376	2.08377	0.640078	121.274	50		AA	1	0	0	0	0	1				0	16	0	0	0	0	0	0	0	0	0		0	36	29	-4.30159	21
482	1029.97	1018.15	1019.13	1.47663	1.259	1.28181	0.019134	1.28181	0.244582	19.134	1.259	449.925	326.776	284.421	2.30087	1.88523	1.53682	1.88523	0.563002	76.776	21		AA	1	0	0	0	0	1				0	13	0	0	1	0	1	0	0	0	0		0	38	14	-3.68711	19
483	1013.27	1005.51	1007.45	1.12297	0.741309	0.871981	0.007447	0.871981	-0.138127	7.447	0.741309	294.451	310.182	297.875	1.64788	1.77947	1.68011	1.68011	0.470604	47.875	23		C	0	0	0	0	0	1				0	16	0	0	0	0	0	0	0	0	0		-1	40	20	-1.54372	51
484	1015.22	1018.15	1017.18	1.1825	1.259	1.23495	0.017177	1.23495	0.20836	17.177	1.1825	284.421	277.93	308.392	1.53682	1.44607	1.76635	1.53682	0.396252	34.421	22		C	0	0	0	0	0	1				0	15	1	0	0	0	0	0	0	0	0		1	33	28	0.166855	52
485	1014.25	1011.33	1008.42	1.15375	1.05415	0.925106	0.011328	1.05415	0.0525701	11.328	0.925106	299.602	317.448	306.613	1.6955	1.82897	1.75292	1.75292	0.505107	56.613	23		C	0	0	0	0	0	1	-0.011	0.0171	0	1	15	1	0	0	0	0	0	0	0	0		1	38	21	1.81762	61
486	1006.48	1005.51	1002.62	0.811508	0.741309	0.417804	0.005512	0.741309	-0.304818	5.512	0.417804	273.162	273.162	274.742	1.36478	1.36478	1.39343	1.36478	0.293201	23.162	23		C	0	0	0	0	0	1	-0.0291	0.0038	0	1	16	0	0	0	0	0	0	0	0	0		0	44	31	2.12141	57
487	1011.33	1014.25	1026.01	1.05415	1.15375	1.41521	0.014248	1.15375	0.141792	14.248	1.05415	301.339	313.793	281.157	1.71045	1.80477	1.49356	1.71045	0.485228	51.339	19		Other	0	0	0	0	1	1				0	13	1	0	0	0	0	0	0	0	0		1	41	20	2.00186	59
488	1020.11	1022.08	1016.2	1.3035	1.34394	1.20949	0.020114	1.3035	0.260852	20.114	1.20949	317.448	319.291	304.845	1.82897	1.84068	1.73914	1.82897	0.539094	67.448	46		AA	1	0	0	0	0	1				0	12	0	0	0	0	0	0	0	0	0		0	33	34	-3.69658	38
489	1009.38	1009.38	1006.48	0.972434	0.972434	0.811508	0.009385	0.972434	-0.0280001	9.385	0.811508	266.936	274.742	281.157	1.22881	1.39343	1.49356	1.39343	0.311578	24.742	46		AA	1	0	0	0	0	1				1	16	0	0	0	0	0	0	0	0	0		1	21	21	-1.64228	42
490	1048.95	1007.45	1006.48	1.68974	0.871981	0.811508	0.007447	0.871981	-0.138127	7.447	0.811508	303.087	315.615	317.448	1.72499	1.817	1.82897	1.817	0.533877	65.615	21		C	0	0	0	0	0	1	-0.0127	-0.0143	0	0	15	1	0	0	0	0	0	0	0	0		3	46	33	0.626379	45
491	1010.36	1008.42	1007.45	1.01519	0.925106	0.871981	0.008416	0.925106	-0.0782146	8.416	0.871981	287.725	279.539	303.087	1.57663	1.4704	1.72499	1.57663	0.417841	37.725	21		C	0	0	0	0	0	1				1	14	1	0	0	0	0	0	0	0	0		0	44	23	1.56741	50
492	1008.42	1011.33	1007.45	0.925106	1.05415	0.871981	0.008416	0.925106	-0.0782146	8.416	0.871981	271.592	268.479	270.031	1.33429	1.26668	1.3017	1.3017	0.25081	20.031	19		C	0	0	0	0	0	1				1	12	1	0	0	0	0	0	0	0	0		1	31	25	1.75468	54
493	1011.33	1015.22	1022.08	1.05415	1.1825	1.34394	0.015223	1.1825	0.165944	15.223	1.05415	294.451	289.392	292.755	1.64788	1.59541	1.63099	1.63099	0.446134	42.755	20		C	0	0	0	0	0	1				0	14	1	0	0	0	0	0	0	0	0		0	44	32	0.417702	55
494	1005.51	1006.48	1006.48	0.741309	0.811508	0.811508	0.006479	0.811508	-0.211519	6.479	0.741309	287.725	286.068	286.068	1.57663	1.55712	1.55712	1.55712	0.407356	36.068	20		C	0	0	0	0	0	1				1	14	1	0	0	0	0	0	0	0	0		1	40	27	0.528328	56
495	1022.08	1019.13	1029.97	1.34394	1.28181	1.47663	0.022077	1.34394	0.290388	22.077	1.28181	296.158	306.613	319.291	1.66425	1.75292	1.84068	1.75292	0.505107	56.613	35		AA	1	0	0	0	0	1				0	11	0	0	0	0	0	0	0	0	0		-1	60	23	-3.75355	28
496	1006.48	1006.48	1004.55	0.811508	0.811508	0.657629	0.006479	0.811508	-0.211519	6.479	0.657629	303.087	328.675	297.875	1.72499	1.89584	1.68011	1.72499	0.49211	53.087	28		AA	1	0	0	0	0	1				1	12	0	0	0	0	0	0	0	0	0		-1	31	23	-3.5687	19
497	1013.27	1014.25	1011.33	1.12297	1.15375	1.05415	0.013273	1.12297	0.115167	13.273	1.05415	315.615	296.158	268.479	1.817	1.66425	1.26668	1.66425	0.462812	46.158	56		AA	1	0	0	0	0	1				1	12	0	0	0	0	0	0	0	0	0		0	25	35	-3.04027	49
498	1085.88	1012.3	1016.2	1.93391	1.08991	1.20949	0.016199	1.20949	0.188028	16.199	1.08991	304.845	308.392	313.793	1.73914	1.76635	1.80477	1.76635	0.511258	58.392	43		AA	1	0	0	0	0	1				1	13	1	0	1	0	1	0	0	0	0		0	34	13	-2.43912	39
499	1030.96	1007.45	1010.36	1.49076	0.871981	1.01519	0.010356	1.01519	0.0150641	10.356	0.871981	326.776	330.585	284.421	1.88523	1.90625	1.53682	1.88523	0.563002	76.776	29		C	0	0	0	0	0	1				0	16	0	0	0	0	0	0	0	0	0		1	43	26	-0.388422	52
500	1009.38	1018.15	1012.3	0.972434	1.259	1.08991	0.0123	1.08991	0.0856443	12.3	0.972434	277.93	292.755	294.451	1.44607	1.63099	1.64788	1.63099	0.446134	42.755	21		C	0	0	0	0	0	1				0	15	1	0	0	0	0	0	0	0	0		-2	30	18	1.90497	58
501	1026.01	1031.95	1030.96	1.41521	1.50444	1.49076	0.030957	1.49076	0.389804	30.957	1.41521	310.182	323.011	313.793	1.77947	1.86339	1.80477	1.80477	0.528496	63.793	29		C	0	0	0	0	0	1	0.0016	-0.001	0	0	16	0	0	0	0	0	0	0	0	0		1	30	26	-1.55104	51
502	1012.3	1008.42	1006.48	1.08991	0.925106	0.811508	0.008416	0.925106	-0.0782146	8.416	0.811508	286.068	289.392	281.157	1.55712	1.59541	1.49356	1.55712	0.407356	36.068	19		H	0	1	0	0	0	0				0	14	1	0	0	0	0	0	0	0	0		2	49	21	1.42076	56
503	1052.99	1017.18	1019.13	1.72419	1.23495	1.28181	0.019134	1.28181	0.244582	19.134	1.23495	282.784	369.123	281.157	1.51566	2.076	1.49356	1.51566	0.384457	32.784	22	Vietnam	EA	0	0	0	1	0	1				0	16	1	0	0	0	0	0	0	0	0		0	36	37	-0.324577	45
504	1010.36	1006.48	1005.51	1.01519	0.811508	0.741309	0.006479	0.811508	-0.211519	6.479	0.741309	313.793	311.982	286.068	1.80477	1.79227	1.55712	1.79227	0.522941	61.982	20		Other	0	0	0	0	1	1				0	16	1	0	0	0	0	0	0	0	0		1	53	23	-0.639833	50
505	1047.94	1035.92	1031.95	1.68071	1.55537	1.50444	0.035923	1.55537	0.430132	35.923	1.50444	279.539	287.725	294.451	1.4704	1.57663	1.64788	1.57663	0.417841	37.725	45		C	0	0	0	0	0	1	0.0681	0.0371	0	0	17	0	0	0	0	0	0	0	0	0		-1	38	41	0.272328	59
506	1017.18	1010.36	1027.99	1.23495	1.01519	1.44697	0.017177	1.23495	0.20836	17.177	1.01519	286.068	313.793	303.087	1.55712	1.80477	1.72499	1.72499	0.49211	53.087	21		AA	1	0	0	0	0	0				1	16	1	0	0	0	0	0	0	0	0		0	41	14	-0.492113	59
507	1006.48	1007.45	1007.45	0.811508	0.871981	0.871981	0.007447	0.871981	-0.138127	7.447	0.811508	310.182	326.776	299.602	1.77947	1.88523	1.6955	1.77947	0.5172	60.182	18		AA	1	0	0	0	0	1				0	13	1	0	0	0	0	0	0	0	0		0	40	25	-1.02036	55
508	1018.15	1025.03	1025.03	1.259	1.39843	1.39843	0.025028	1.39843	0.328643	25.028	1.259	292.755	373.438	352.365	1.63099	2.09145	2.01015	2.01015	0.612731	102.365	27		AA	1	0	0	0	0	1				1	16	0	0	0	0	0	0	0	0	0		2	49	30	-4.44195	47
509	1010.36	1003.58	1007.45	1.01519	0.554004	0.871981	0.007447	0.871981	-0.138127	7.447	0.554004	317.448	287.725	299.602	1.82897	1.57663	1.6955	1.6955	0.478067	49.602	26		C	0	0	0	0	0	1				0	17	1	0	0	0	0	0	1	0	2	0	-1	55	33	1.01265	53
510	1007.45	1006.48	1005.51	0.871981	0.811508	0.741309	0.006479	0.811508	-0.211519	6.479	0.741309	274.742	273.162	289.392	1.39343	1.36478	1.59541	1.39343	0.311578	24.742	24		C	0	0	0	0	0	1				0	18	1	0	0	0	0	0	1	0	3		0	58	16	2.3079	63
511	1013.27	1011.33	1012.3	1.12297	1.05415	1.08991	0.0123	1.08991	0.0856443	12.3	1.05415	279.539	284.421	296.158	1.4704	1.53682	1.66425	1.53682	0.396252	34.421	24		C	0	0	0	0	0	0				0	16	1	0	0	0	0	0	1	0	3	1	-1	45	31	-2.62534	37
512	1011.33	1006.48	1010.36	1.05415	0.811508	1.01519	0.010356	1.01519	0.0150641	10.356	0.811508	281.157	299.602	291.068	1.49356	1.6955	1.6135	1.6135	0.437178	41.068	18	India	SA	0	0	1	0	0	0				1	12	1	0	0	0	0	0	1	0	3	0	1	37	22	2.16684	55
513	1008.42	1006.48	1009.38	0.925106	0.811508	0.972434	0.008416	0.925106	-0.0782146	8.416	0.811508	287.725	287.725	297.875	1.57663	1.57663	1.68011	1.57663	0.417841	37.725	30		C	0	0	0	0	0	1				0	16	0	0	0	0	0	0	1	0	3	0	-2	47	15	0.600212	43
514	1008.42	1006.48	1011.33	0.925106	0.811508	1.05415	0.008416	0.925106	-0.0782146	8.416	0.811508	291.068	284.421	289.392	1.6135	1.53682	1.59541	1.59541	0.427766	39.392	25		C	0	0	0	0	0	1	-0.0024	0.0001	0	1	18	0	0	0	0	0	0	1	0	3		-2	31	39	-1.32193	58
515	1010.36	1006.48	1016.2	1.01519	0.811508	1.20949	0.010356	1.01519	0.0150641	10.356	0.811508	277.93	271.592	289.392	1.44607	1.33429	1.59541	1.44607	0.344006	27.93	24		C	0	0	0	0	0	1				1	17	1	0	0	0	0	0	1	0	3		1	45	25	1.55714	65
516	1007.45	1007.45	1006.48	0.871981	0.871981	0.811508	0.007447	0.871981	-0.138127	7.447	0.811508	274.742	282.784	317.448	1.39343	1.51566	1.82897	1.51566	0.384457	32.784	19		H	0	1	0	0	0	1	-0.0003	-0.0398	1	0	13	1	0	0	0	0	0	1	0	4	0	2	49	36	2.15777	66
517	1006.48	1007.45	1008.42	0.811508	0.871981	0.925106	0.007447	0.871981	-0.138127	7.447	0.811508	289.392	286.068	286.068	1.59541	1.55712	1.55712	1.55712	0.407356	36.068	20		C	0	0	0	0	0	1				0	14	1	0	0	0	0	0	1	0	4	0	-1	39	40	0.202566	57
518	1008.42	1008.42	1013.27	0.925106	0.925106	1.12297	0.008416	0.925106	-0.0782146	8.416	0.925106	352.365	299.602	358.556	2.01015	1.6955	2.03565	2.01015	0.612731	102.365	23		C	0	0	0	0	0	1				1	14	1	0	0	0	0	0	1	0	4	0	2	53	21	1.02922	48
519	1008.42	1008.42	1010.36	0.925106	0.925106	1.01519	0.008416	0.925106	-0.0782146	8.416	0.925106	289.392	289.392	270.031	1.59541	1.59541	1.3017	1.59541	0.427766	39.392	28		C	0	0	0	0	0	1				1	17	1	0	0	0	0	0	1	0	4	0	1	35	20	1.36685	52
520	1003.58	1002.62	1003.58	0.554004	0.417804	0.554004	0.003581	0.554004	-0.61217	3.581	0.417804	291.068	296.158	282.784	1.6135	1.66425	1.51566	1.6135	0.437178	41.068	20		C	0	0	0	0	0	1				1	15	1	0	0	0	0	0	1	0	4	0	0	43	18	2.00523	59
521	1011.33	1011.33	1014.25	1.05415	1.05415	1.15375	0.011328	1.05415	0.0525701	11.328	1.05415	324.888	268.479	301.339	1.87441	1.26668	1.71045	1.71045	0.485228	51.339	27		C	0	0	0	0	0	1				0	17	1	0	0	0	0	0	1	0	4	0	0	37	18	2.28248	62
522	1007.45	1006.48	1005.51	0.871981	0.811508	0.741309	0.006479	0.811508	-0.211519	6.479	0.741309	282.784	279.539	277.93	1.51566	1.4704	1.44607	1.4704	0.358446	29.539	24		Other	0	0	0	0	1	1				1	16	1	0	0	0	0	0	1	0	4		1	56	31	0.33069	42
523	1010.36	1010.36	1008.42	1.01519	1.01519	0.925106	0.010356	1.01519	0.0150641	10.356	0.925106	286.068	296.158	277.93	1.55712	1.66425	1.44607	1.55712	0.407356	36.068	24	India	SA	0	0	1	0	0	0				0	16	1	0	0	0	0	0	1	0	5		1	36	25	-1.08359	63
524	1004.55	1006.48	1006.48	0.657629	0.811508	0.811508	0.006479	0.811508	-0.211519	6.479	0.657629	271.592	284.421	276.332	1.33429	1.53682	1.42048	1.42048	0.32845	26.332	23		C	0	0	0	0	0	1				1	16	1	0	0	0	0	0	1	0	6	0	2	41	28	3.08453	65
525	1004.55	1004.55	1003.58	0.657629	0.657629	0.554004	0.004546	0.657629	-0.42991	4.546	0.554004	282.784	292.755	291.068	1.51566	1.63099	1.6135	1.6135	0.437178	41.068	23		C	0	0	0	0	0	1	-0.0051	0.0267	0	1	16	0	0	0	0	0	0	1	0	6	0	1	34	18	1.62425	69
526	1007.45	1007.45	1006.48	0.871981	0.871981	0.811508	0.007447	0.871981	-0.138127	7.447	0.811508	296.158	294.451	291.068	1.66425	1.64788	1.6135	1.64788	0.454664	44.451	45		C	0	0	0	0	0	1				0	16	0	0	0	0	0	0	1	0	6		0	34	24	2.33638	68
527	1078.6	1021.1	1010.36	1.89543	1.32418	1.01519	0.021095	1.32418	0.276082	21.095	1.01519	279.539	291.068	289.392	1.4704	1.6135	1.59541	1.59541	0.427766	39.392	20		AA	1	0	0	0	0	1				0	14	1	0	0	0	0	0	1	0	7	0	0	44	25	1.82844	67
528	1013.27	1005.51	1006.48	1.12297	0.741309	0.811508	0.006479	0.811508	-0.211519	6.479	0.741309	277.93	292.755	289.392	1.44607	1.63099	1.59541	1.59541	0.427766	39.392	23		C	0	0	0	0	0	1	-0.015	0.0042	0	1	18	1	0	0	0	0	0	1	0	7	0	-2	45	18	-0.337584	41
529	1006.48	1007.45	1005.51	0.811508	0.871981	0.741309	0.006479	0.811508	-0.211519	6.479	0.741309	289.392	277.93	281.157	1.59541	1.44607	1.49356	1.49356	0.371891	31.157	21	Multiple	EA	0	0	0	1	0	1				1	15	1	0	0	0	0	0	1	0	7	0	2	37	22	2.47189	53
530	1005.51	1005.51	1006.48	0.741309	0.741309	0.811508	0.005512	0.741309	-0.304818	5.512	0.741309	286.068	289.392	284.421	1.55712	1.59541	1.53682	1.55712	0.407356	36.068	22		C	0	0	0	0	0	1				0	17	1	0	0	0	0	0	1	0	7		-1	48	31	1.29098	53
531	1008.42	1008.42	1010.36	0.925106	0.925106	1.01519	0.008416	0.925106	-0.0782146	8.416	0.925106	273.162	289.392	287.725	1.36478	1.59541	1.57663	1.57663	0.417841	37.725	23		C	0	0	0	0	0	1				0	17	1	0	0	0	0	0	1	0	7		-1	49	22	-0.864573	48
532	1013.27	1007.45	1007.45	1.12297	0.871981	0.871981	0.007447	0.871981	-0.138127	7.447	0.871981	306.613	294.451	306.613	1.75292	1.64788	1.75292	1.75292	0.505107	56.613	42		AA	1	0	0	0	0	1				1	14	0	0	0	0	0	0	1	0	8	0	0	56	19	-0.2491	57
533	1015.22	1009.38	1005.51	1.1825	0.972434	0.741309	0.009385	0.972434	-0.0280001	9.385	0.741309	274.742	291.068	296.158	1.39343	1.6135	1.66425	1.6135	0.437178	41.068	28		H	0	1	0	0	0	1				0	19	1	0	0	0	0	0	1	0	8	0	0	28	33	-1.21483	51
534	1009.38	1009.38	1010.36	0.972434	0.972434	1.01519	0.009385	0.972434	-0.0280001	9.385	0.972434	287.725	334.44	296.158	1.57663	1.92655	1.66425	1.66425	0.462812	46.158	24		C	0	0	0	0	0	1				1	18	1	0	0	0	0	0	1	0	8	0	3	50	18	-0.494408	58
535	1005.51	1022.08	1007.45	0.741309	1.34394	0.871981	0.007447	0.871981	-0.138127	7.447	0.741309	282.784	289.392	284.421	1.51566	1.59541	1.53682	1.53682	0.396252	34.421	23		C	0	0	0	0	0	1				0	16	0	0	0	0	0	0	1	0	8	0	1	33	27	1.38415	57
536	1005.51	1007.45	1005.51	0.741309	0.871981	0.741309	0.005512	0.741309	-0.304818	5.512	0.741309	281.157	407.487	277.93	1.49356	2.19724	1.44607	1.49356	0.371891	31.157	22		C	0	0	0	0	0	1				0	16	0	0	0	0	0	0	1	0	8	0	1	37	29	2.00739	62
537	1006.48	1005.51	1004.55	0.811508	0.741309	0.657629	0.005512	0.741309	-0.304818	5.512	0.657629	292.755	279.539	284.421	1.63099	1.4704	1.53682	1.53682	0.396252	34.421	20	China	EA	0	0	0	1	0	1				1	14	1	0	0	0	0	0	1	0	8		1	34	13	3.13209	56
538	1007.45	1006.48	1005.51	0.871981	0.811508	0.741309	0.006479	0.811508	-0.211519	6.479	0.741309	277.93	304.845	330.585	1.44607	1.73914	1.90625	1.73914	0.498731	54.845	20		C	0	0	0	0	0	1	-0.0166	-0.0041	0	0	16	1	0	0	0	0	0	1	0	9		1	51	18	1.59542	74
539	1005.51	1005.51	1004.55	0.741309	0.741309	0.657629	0.005512	0.741309	-0.304818	5.512	0.657629	284.421	346.283	324.888	1.53682	1.98355	1.87441	1.87441	0.558483	74.888	21		C	0	0	0	0	0	1				0	15	1	0	0	0	0	0	1	0	10	0	-1	27	37	0.913282	53
540	1010.36	1006.48	1005.51	1.01519	0.811508	0.741309	0.006479	0.811508	-0.211519	6.479	0.741309	276.332	279.539	270.031	1.42048	1.4704	1.3017	1.42048	0.32845	26.332	21		H	0	1	0	0	0	1				1	15	1	0	0	0	0	0	1	0	10		0	48	26	1.25344	59
541	1006.48	1013.27	1011.33	0.811508	1.12297	1.05415	0.011328	1.05415	0.0525701	11.328	0.811508	279.539	291.068	271.592	1.4704	1.6135	1.33429	1.4704	0.358446	29.539	28		C	0	0	0	0	0	1	-0.009	-0.0082	0	0	16	0	0	0	0	0	0	1	0	11	0	-1	32	27	0.741954	59
542	1004.55	1006.48	1003.58	0.657629	0.811508	0.554004	0.004546	0.657629	-0.42991	4.546	0.554004	282.784	338.341	301.339	1.51566	1.94616	1.71045	1.71045	0.485228	51.339	25		H	0	1	0	0	0	0				1	16	0	0	0	0	0	0	1	0	11		1	37	16	-2.0342	35
543	1009.38	1007.45	1009.38	0.972434	0.871981	0.972434	0.009385	0.972434	-0.0280001	9.385	0.871981	310.182	296.158	277.93	1.77947	1.66425	1.44607	1.66425	0.462812	46.158	24		C	0	0	0	0	0	1				0	17	1	0	0	0	0	0	1	0	13	0	0	41	19	1.08314	57
544	1008.42	1020.11	1015.22	0.925106	1.3035	1.1825	0.015223	1.1825	0.165944	15.223	0.925106	279.539	330.585	292.755	1.4704	1.90625	1.63099	1.63099	0.446134	42.755	18	India	SA	0	0	1	0	0	1				1	12	1	0	0	0	0	0	1	0	8	0	0	30	25	-1.27859	54
545	1006.48	1006.48	1004.55	0.811508	0.811508	0.657629	0.006479	0.811508	-0.211519	6.479	0.657629	313.793	296.158	266.936	1.80477	1.66425	1.22881	1.66425	0.462812	46.158	20		C	0	0	0	0	0	1				0	15	1	0	0	0	0	0	1	0	10	0	-1	24	48	3.26147	67
546	1050.97	1016.2	1056.03	1.7073	1.20949	1.74843	0.050968	1.7073	0.517988	50.968	1.20949	321.146	299.602	319.291	1.85215	1.6955	1.84068	1.84068	0.544153	69.291	19		C	0	0	0	0	0	1	0.0146	-0.0044	0	0	12	1	0	0	0	0	0	1	0	9	0	1	26	43	2.91378	72
547	1010.36	1005.51	1011.33	1.01519	0.741309	1.05415	0.010356	1.01519	0.0150641	10.356	0.741309	308.392	330.585	303.087	1.76635	1.90625	1.72499	1.76635	0.511258	58.392	22		Other	0	0	0	0	1	1				0	16	0	0	0	0	0	0	1	0	12		0	36	14	-0.894595	32
548	1007.45	1005.51	1003.58	0.871981	0.741309	0.554004	0.005512	0.741309	-0.304818	5.512	0.554004	282.784	274.742	284.421	1.51566	1.39343	1.53682	1.51566	0.384457	32.784	20		C	0	0	0	0	0	1				1	13	1	0	0	0	0	0	1	0	10		0	25	25	2.5574	54
549	1003.58	1003.58	1003.58	0.554004	0.554004	0.554004	0.003581	0.554004	-0.61217	3.581	0.554004	299.602	279.539	308.392	1.6955	1.4704	1.76635	1.6955	0.478067	49.602	20		AA	1	0	0	0	0	1				1	14	1	0	0	0	0	0	1	0	10		-1	37	28	2.40524	58
550	1003.58	1004.55	1002.62	0.554004	0.657629	0.417804	0.003581	0.554004	-0.61217	3.581	0.417804	271.592			1.33429			1.33429	0.27306	21.592	21		H	0	1	0	0	0	1				1	15	1	0	0	0	0	0	1	0	11		2	40	21	0.824751	46
551	1012.3	1022.08	1010.36	1.08991	1.34394	1.01519	0.0123	1.08991	0.0856443	12.3	1.01519	303.087	292.755	311.982	1.72499	1.63099	1.79227	1.72499	0.49211	53.087	30		C	0	0	0	0	0	1				1	18	0	0	0	0	0	0	1	0	1	0	1	32	20	1.23397	58
552	1008.42	1008.42	1010.36	0.925106	0.925106	1.01519	0.008416	0.925106	-0.0782146	8.416	0.925106	277.93	317.448	279.539	1.44607	1.82897	1.4704	1.4704	0.358446	29.539	24		C	0	0	0	0	0	1				1	16	1	0	0	0	0	0	1	0	1	0	2	24	18	1.01891	61
553	1016.2	1013.27	1010.36	1.20949	1.12297	1.01519	0.013273	1.12297	0.115167	13.273	1.01519	286.068	287.725	282.784	1.55712	1.57663	1.51566	1.55712	0.407356	36.068	26	China	EA	0	0	0	1	0	0				0	18	1	1	0	0	0	0	1	0	2	0	0	42	29	-2.07972	43
554	1009.38	1005.51	1003.58	0.972434	0.741309	0.554004	0.005512	0.741309	-0.304818	5.512	0.554004	291.068	286.068	284.421	1.6135	1.55712	1.53682	1.55712	0.407356	36.068	20		AA	1	0	0	0	0	1				0	14	1	0	0	0	0	0	1	0	2	0	3	46	32	-0.628911	56
555	1005.51	1005.51	1004.55	0.741309	0.741309	0.657629	0.005512	0.741309	-0.304818	5.512	0.657629	270.031	265.402	266.936	1.3017	1.18758	1.22881	1.22881	0.198135	16.936	25		C	0	0	0	0	0	1				1	16	0	0	0	0	0	0	1	0	2	0	1	40	32	2.47286	67
556	1087.97	1015.22	1026.01	1.94435	1.1825	1.41521	0.026014	1.41521	0.340089	26.014	1.1825	306.613	340.309	375.615	1.75292	1.95573	2.09904	1.95573	0.591608	90.309	21		AA	1	0	0	0	0	1				1	16	0	0	0	0	0	0	1	0	2	0	1	54	31	0.771016	48
557	1026.01	1014.25	1011.33	1.41521	1.15375	1.05415	0.014248	1.15375	0.141792	14.248	1.05415	276.332	286.068	297.875	1.42048	1.55712	1.68011	1.55712	0.407356	36.068	21		H	0	1	0	0	0	0				0	13	1	0	0	0	0	0	1	0	2		0	43	30	0.33346	48
558	1010.36	1006.48	1006.48	1.01519	0.811508	0.811508	0.006479	0.811508	-0.211519	6.479	0.811508	287.725	279.539	270.031	1.57663	1.4704	1.3017	1.4704	0.358446	29.539	31		C	0	0	0	0	0	1				1	20	0	0	0	0	0	0	1	0	3	0	0	30	15	-0.892228	43
559	1005.51	1006.48	1004.55	0.741309	0.811508	0.657629	0.005512	0.741309	-0.304818	5.512	0.657629	304.845	301.339	310.182	1.73914	1.71045	1.77947	1.73914	0.498731	54.845	24		C	0	0	0	0	0	1	-0.0183	0.0207	0	0	16	0	0	0	0	0	0	1	0	3		1	45	28	0.349833	65
560	1009.38	1008.42	1006.48	0.972434	0.925106	0.811508	0.008416	0.925106	-0.0782146	8.416	0.811508	266.936	294.451	274.742	1.22881	1.64788	1.39343	1.39343	0.311578	24.742	19	Korea	EA	0	0	0	1	0	1				1	16	1	0	0	0	0	0	1	0	3		2	31	14	3.15224	70
561	1006.48	1010.36	1006.48	0.811508	1.01519	0.811508	0.006479	0.811508	-0.211519	6.479	0.811508	303.087	308.392	281.157	1.72499	1.76635	1.49356	1.72499	0.49211	53.087	20		C	0	0	0	0	0	1				1	13	1	0	0	0	0	0	1	0	3		-1	41	20	0.0959869	67
562	1004.55	1007.45	1005.51	0.657629	0.871981	0.741309	0.005512	0.741309	-0.304818	5.512	0.657629	297.875	291.068	291.068	1.68011	1.6135	1.6135	1.6135	0.437178	41.068	24		C	0	0	0	0	0	1	-0.0089	0.0248	0	1	20	1	0	0	0	0	0	1	0	3		1	35	36	1.11241	53
563	1008.42	1007.45	1007.45	0.925106	0.871981	0.871981	0.007447	0.871981	-0.138127	7.447	0.871981	265.402	276.332	274.742	1.18758	1.42048	1.39343	1.39343	0.311578	24.742	18		C	0	0	0	0	0	1	-0.0093	0.0265	0	0	12	1	0	0	0	0	0	1	0	4		-1	33	26	3.54165	56
564	1004.55	1003.58	1003.58	0.657629	0.554004	0.554004	0.003581	0.554004	-0.61217	3.581	0.554004	282.784	277.93	277.93	1.51566	1.44607	1.44607	1.44607	0.344006	27.93	20		Other	0	0	0	0	1	1				0	15	1	0	0	0	0	0	1	0	5	0	0	41	26	1.99782	55
565	1084.84	1005.51	1005.51	1.9286	0.741309	0.741309	0.005512	0.741309	-0.304818	5.512	0.741309	284.421	274.742	286.068	1.53682	1.39343	1.55712	1.53682	0.396252	34.421	18		ME	0	0	0	0	1	0				0	12	1	0	0	0	0	0	1	0	5		2	49	39	2.31063	51
566	1011.33	1006.48	1004.55	1.05415	0.811508	0.657629	0.006479	0.811508	-0.211519	6.479	0.657629	276.332	294.451	287.725	1.42048	1.64788	1.57663	1.57663	0.417841	37.725	22		H	0	1	0	0	0	1				0	15	1	1	0	0	0	0	1	0	6	0	1	47	33	3.05851	73
567	1007.45	1007.45	1006.48	0.871981	0.871981	0.811508	0.007447	0.871981	-0.138127	7.447	0.811508	287.725	276.332	271.592	1.57663	1.42048	1.33429	1.42048	0.32845	26.332	30		C	0	0	0	0	0	1				0	16	1	0	0	0	0	0	1	0	7	0	-1	42	33	0.278846	54
568	1008.42	1003.58	1005.51	0.925106	0.554004	0.741309	0.005512	0.741309	-0.304818	5.512	0.554004	276.332	289.392	279.539	1.42048	1.59541	1.4704	1.4704	0.358446	29.539	21		C	0	0	0	0	0	1				0	15	1	0	0	0	0	0	1	0	7	0	0	44	41	1.49484	59
569	1006.48	1007.45	1005.51	0.811508	0.871981	0.741309	0.006479	0.811508	-0.211519	6.479	0.741309	291.068	279.539	281.157	1.6135	1.4704	1.49356	1.49356	0.371891	31.157	22		C	0	0	0	0	0	1				1	15	1	0	0	0	0	0	1	0	7	0	1	38	24	2.15221	58
570	1006.48	1006.48	1004.55	0.811508	0.811508	0.657629	0.006479	0.811508	-0.211519	6.479	0.657629	304.845	294.451	279.539	1.73914	1.64788	1.4704	1.64788	0.454664	44.451	23		C	0	0	0	0	0	1				0	15	1	0	0	0	0	0	1	0	7	0	0	44	23	0.884034	68
571	1006.48	1006.48	1005.51	0.811508	0.811508	0.741309	0.006479	0.811508	-0.211519	6.479	0.741309	313.793	294.451	294.451	1.80477	1.64788	1.64788	1.64788	0.454664	44.451	19		Other	0	0	0	0	1	1				0	13	1	0	0	0	0	0	1	0	7	0	1	49	14	-1.21588	42
572	1008.42	1028.98	1008.42	0.925106	1.46205	0.925106	0.008416	0.925106	-0.0782146	8.416	0.925106	277.93	286.068	308.392	1.44607	1.55712	1.76635	1.55712	0.407356	36.068	22		C	0	0	0	0	0	1				0	15	1	0	0	0	0	0	1	0	7	0	2	39	38	0.118863	53
573	1015.22	1018.15	1012.3	1.1825	1.259	1.08991	0.015223	1.1825	0.165944	15.223	1.08991	287.725	277.93	292.755	1.57663	1.44607	1.63099	1.57663	0.417841	37.725	24		C	0	0	0	0	0	1				0	18	1	0	0	0	0	0	1	0	7		-2	50	34	-1.74998	42
574	1010.36	1007.45	1006.48	1.01519	0.871981	0.811508	0.007447	0.871981	-0.138127	7.447	0.811508	279.539	296.158	292.755	1.4704	1.66425	1.63099	1.63099	0.446134	42.755	24		SA	0	0	1	0	0	1				0	16	1	0	0	0	0	0	1	0	8	0	0	42	20	1.2216	60
575	1006.48	1005.51	1017.18	0.811508	0.741309	1.23495	0.006479	0.811508	-0.211519	6.479	0.741309	282.784	281.157	291.068	1.51566	1.49356	1.6135	1.51566	0.384457	32.784	20		Other	0	0	0	0	1	1				1	13	1	1	0	0	0	0	1	0	9		1	33	15	-2.75847	45
576	1003.58	1004.55	1002.62	0.554004	0.657629	0.417804	0.003581	0.554004	-0.61217	3.581	0.417804	286.068	296.158	287.725	1.55712	1.66425	1.57663	1.57663	0.417841	37.725	20		C	0	0	0	0	0	1				0	14	0	0	0	0	0	0	1	0	9	0	0	48	22	0.0421842	43
577	1011.33	1005.51	1006.48	1.05415	0.741309	0.811508	0.006479	0.811508	-0.211519	6.479	0.741309	266.936	273.162	273.162	1.22881	1.36478	1.36478	1.36478	0.293201	23.162	28		H	0	1	0	0	0	1				1	14	0	0	0	0	0	0	1	0	17	0	0	49	46	1.36217	49
578	1016.2	1008.42	1011.33	1.20949	0.925106	1.05415	0.011328	1.05415	0.0525701	11.328	0.925106	286.068	289.392	284.421	1.55712	1.59541	1.53682	1.55712	0.407356	36.068	25	India	SA	0	0	1	0	0	1				1	18	0	0	0	0	0	0	1	0	2	0	-1	39	38	2.20259	61
579	1015.22	1007.45	1013.27	1.1825	0.871981	1.12297	0.013273	1.12297	0.115167	13.273	0.871981	284.421	334.44	296.158	1.53682	1.92655	1.66425	1.66425	0.462812	46.158	19		Other	0	0	0	0	1	0				1	12	1	0	0	0	0	0	1	0	2	0	1	50	31	2.70021	58
580	1007.45	1008.42	1005.51	0.871981	0.925106	0.741309	0.007447	0.871981	-0.138127	7.447	0.741309	281.157	287.725	282.784	1.49356	1.57663	1.51566	1.51566	0.384457	32.784	21		C	0	0	0	0	0	1				1	15	1	0	0	0	0	0	1	0	2		1	33	33	-3.4404	36
581	1017.18	1005.51	1010.36	1.23495	0.741309	1.01519	0.010356	1.01519	0.0150641	10.356	0.741309	281.157	324.888	338.341	1.49356	1.87441	1.94616	1.87441	0.558483	74.888	19		H	0	1	0	0	0	0				1	12	1	0	0	0	0	0	1	0	2		0	30	30	-1.0114	49
582	1010.36	1004.55	1004.55	1.01519	0.657629	0.657629	0.004546	0.657629	-0.42991	4.546	0.657629	301.339	296.158	315.615	1.71045	1.66425	1.817	1.71045	0.485228	51.339	20		C	0	0	0	0	0	1				0	12	1	0	0	0	0	0	1	0	3	0	0	34	27	2.07773	50
583	1018.15	1027.99	1028.98	1.259	1.44697	1.46205	0.027988	1.44697	0.361345	27.988	1.259	294.451	281.157	306.613	1.64788	1.49356	1.75292	1.64788	0.454664	44.451	18		H	0	1	0	0	0	0				0	12	1	0	0	0	0	0	1	0	3	0	0	27	15	-0.49421	54
584	1007.45	1011.33	1045.93	0.871981	1.05415	1.66209	0.011328	1.05415	0.0525701	11.328	0.871981	311.982	306.613	277.93	1.79227	1.75292	1.44607	1.75292	0.505107	56.613	23		C	0	0	0	0	0	1	-0.0113	-0.0007	0	1	16	0	0	0	0	0	0	1	0	3		-1	39	26	1.068	57
585	1054	1008.42	1004.55	1.73242	0.925106	0.657629	0.008416	0.925106	-0.0782146	8.416	0.657629	291.068	284.421	296.158	1.6135	1.53682	1.66425	1.6135	0.437178	41.068	24		EA	0	0	0	1	0	0				1	19	1	0	0	0	0	0	1	0	3		2	31	24	1.29434	54
586	1009.38	1011.33	1006.48	0.972434	1.05415	0.811508	0.009385	0.972434	-0.0280001	9.385	0.811508	294.451	284.421	297.875	1.64788	1.53682	1.68011	1.64788	0.454664	44.451	21		C	0	0	0	0	0	1	-0.0192	0.0063	0	0	16	1	0	0	0	0	0	1	0	3		-1	40	24	0.637774	53
587	1007.45	1003.58	1008.42	0.871981	0.554004	0.925106	0.007447	0.871981	-0.138127	7.447	0.554004	277.93	282.784	281.157	1.44607	1.51566	1.49356	1.49356	0.371891	31.157	21		C	0	0	0	0	0	1	-0.015	0.0081	0	1	15	1	0	0	0	0	0	1	0	3		-1	40	26	3.8845	63
588	1003.58	1004.55	1006.48	0.554004	0.657629	0.811508	0.004546	0.657629	-0.42991	4.546	0.554004	273.162	286.068	279.539	1.36478	1.55712	1.4704	1.4704	0.358446	29.539	28		AA	1	0	0	0	0	1				1	13	0	0	0	0	0	0	1	0	4		1	38	18	-3.3193	34
589	1011.33	1008.42	1003.58	1.05415	0.925106	0.554004	0.008416	0.925106	-0.0782146	8.416	0.554004	277.93	276.332	273.162	1.44607	1.42048	1.36478	1.42048	0.32845	26.332	19		C	0	0	0	0	0	1	0.0108	0.0045	0	1	13	1	0	0	0	0	0	1	0	4		-1	39	23	0.950583	49
590	1020.11	1027.99	1016.2	1.3035	1.44697	1.20949	0.020114	1.3035	0.260852	20.114	1.20949	315.615	310.182	282.784	1.817	1.77947	1.51566	1.77947	0.5172	60.182	23		AA	1	0	0	0	0	1				0	13	0	0	0	0	0	0	1	0	4		2	36	29	0.462484	46
591	1008.42	1003.58	1003.58	0.925106	0.554004	0.554004	0.003581	0.554004	-0.61217	3.581	0.554004	289.392	321.146	286.068	1.59541	1.85215	1.55712	1.59541	0.427766	39.392	21		H	0	1	0	0	0	1				0	15	1	0	0	0	0	0	1	0	5	0	0	40	20	2.14699	59
592	1004.55	1007.45	1006.48	0.657629	0.871981	0.811508	0.006479	0.811508	-0.211519	6.479	0.657629	284.421	346.283	296.158	1.53682	1.98355	1.66425	1.66425	0.462812	46.158	21		C	0	0	0	0	0	1				0	15	1	0	0	0	0	0	1	0	6	0	1	45	20	2.81531	64
593	1006.48	1007.45	1006.48	0.811508	0.871981	0.811508	0.006479	0.811508	-0.211519	6.479	0.811508	294.451	286.068	292.755	1.64788	1.55712	1.63099	1.63099	0.446134	42.755	19	India	SA	0	0	1	0	0	1				1	14	1	0	0	0	0	0	1	0	6	0	1	33	24	3.32186	64
594	1013.27	1007.45	1008.42	1.12297	0.871981	0.925106	0.008416	0.925106	-0.0782146	8.416	0.871981	292.755	299.602	303.087	1.63099	1.6955	1.72499	1.6955	0.478067	49.602	25	Pakistan	SA	0	0	1	0	0	1				1	17	1	0	0	0	0	0	1	0	6	0	1	37	33	2.23933	52
595	1004.55	1002.62	1001.65	0.657629	0.417804	0.218536	0.002617	0.417804	-0.920432	2.617	0.218536	292.755	292.755	271.592	1.63099	1.63099	1.33429	1.63099	0.446134	42.755	22		Other	0	0	0	0	1	1				1	15	1	0	0	0	0	0	1	0	6	0	0	39	43	3.47237	62
596	1016.2	1015.22	1011.33	1.20949	1.1825	1.05415	0.015223	1.1825	0.165944	15.223	1.05415	308.392	323.011	282.784	1.76635	1.86339	1.51566	1.76635	0.511258	58.392	26		AA	1	0	0	0	0	1				1	18	0	0	0	0	0	0	1	1	6		2	49	15	0.573638	45
597	1011.33	1010.36	1005.51	1.05415	1.01519	0.741309	0.010356	1.01519	0.0150641	10.356	0.741309	286.068	299.602	286.068	1.55712	1.6955	1.55712	1.55712	0.407356	36.068	23		Other	0	0	0	0	1	1				1	16	0	0	0	0	0	0	1	0	6		1	41	14	-1.01868	57
598	1011.33	1007.45	1004.55	1.05415	0.871981	0.657629	0.007447	0.871981	-0.138127	7.447	0.657629	281.157	289.392	289.392	1.49356	1.59541	1.59541	1.59541	0.427766	39.392	21	Multiple	SA	0	0	1	0	0	1				0	15	1	0	0	0	0	0	1	0	9		1	50	27	0.186814	50
599	1010.36	1006.48	1005.51	1.01519	0.811508	0.741309	0.006479	0.811508	-0.211519	6.479	0.741309	268.479	276.332	274.742	1.26668	1.42048	1.39343	1.39343	0.311578	24.742	26		C	0	0	0	0	0	1				0	18	0	0	0	0	0	0	1	0	14		0	34	42	-0.050632	53
600	1014.25	1008.42	1010.36	1.15375	0.925106	1.01519	0.010356	1.01519	0.0150641	10.356	0.925106	289.392	294.451	281.157	1.59541	1.64788	1.49356	1.59541	0.427766	39.392	29		C	0	0	0	0	0	1				1	14	0	0	0	0	0	0	1	0	6	0	1	44	24	0.153661	59
601	1008.42	1006.48	1004.55	0.925106	0.811508	0.657629	0.006479	0.811508	-0.211519	6.479	0.657629	301.339	297.875	291.068	1.71045	1.68011	1.6135	1.68011	0.470604	47.875	44		C	0	0	0	0	0	1	-0.0142	0.0004	0	1	14	0	0	0	0	0	0	1	0	1	0	-2	19	22	-0.522605	45
602	1015.22	1012.3	1016.2	1.1825	1.08991	1.20949	0.015223	1.1825	0.165944	15.223	1.08991	303.087	287.725	289.392	1.72499	1.57663	1.59541	1.59541	0.427766	39.392	82		C	0	0	0	0	0	1				0	18	0	0	0	0	0	0	1	0	1	0	-1	26	28	0.373388	65
603	1005.51	1011.33	1007.45	0.741309	1.05415	0.871981	0.007447	0.871981	-0.138127	7.447	0.741309	279.539	294.451	281.157	1.4704	1.64788	1.49356	1.49356	0.371891	31.157	23		C	0	0	0	0	0	1				1	16	1	0	0	0	0	0	1	0	1	0	1	45	20	1.27147	68
604	1037.92	1015.22	1029.97	1.57883	1.1825	1.47663	0.029966	1.47663	0.380724	29.966	1.1825	297.875	319.291	308.392	1.68011	1.84068	1.76635	1.76635	0.511258	58.392	29		AA	1	0	0	0	0	1				0	15	1	0	0	0	0	0	1	0	3	0	1	15	14	-2.61391	32
605	1012.3	1011.33	1008.42	1.08991	1.05415	0.925106	0.011328	1.05415	0.0525701	11.328	0.925106	286.068	276.332	299.602	1.55712	1.42048	1.6955	1.55712	0.407356	36.068	44		C	0	0	0	0	0	1	-0.0178	-0.0025	1	0	19	0	0	0	0	0	0	1	0	3		0	26	33	-0.730875	50
606	1017.18	1010.36	1006.48	1.23495	1.01519	0.811508	0.010356	1.01519	0.0150641	10.356	0.811508	311.982	287.725	282.784	1.79227	1.57663	1.51566	1.57663	0.417841	37.725	22		AA	1	0	0	0	0	1				0	14	0	0	0	0	0	0	1	0	4		1	28	32	-3.08337	30
607	1011.33	1006.48	1006.48	1.05415	0.811508	0.811508	0.006479	0.811508	-0.211519	6.479	0.811508	289.392	291.068	296.158	1.59541	1.6135	1.66425	1.6135	0.437178	41.068	24		Other	0	0	0	0	1	1				0	16	1	0	1	0	1	0	1	0	2		2	32	33	1.71384	48
608	1005.51	1008.42	1003.58	0.741309	0.925106	0.554004	0.005512	0.741309	-0.304818	5.512	0.554004	286.068	306.613	296.158	1.55712	1.75292	1.66425	1.66425	0.462812	46.158	18		AA	1	0	0	0	0	1				1	14	1	0	0	0	0	0	1	0	2		3	40	35	1.1164	57
609	1014.25	1010.36	1011.33	1.15375	1.01519	1.05415	0.011328	1.05415	0.0525701	11.328	1.01519	286.068	297.875	310.182	1.55712	1.68011	1.77947	1.68011	0.470604	47.875	22		C	0	0	0	0	0	1				0	15	1	0	0	0	0	0	1	0	2		-2	39	35	0.95048	59
610	1005.51	1027.99	1010.36	0.741309	1.44697	1.01519	0.010356	1.01519	0.0150641	10.356	0.741309	317.448	313.793	282.784	1.82897	1.80477	1.51566	1.80477	0.528496	63.793	22		C	0	0	0	0	0	1	-0.0187	-0.0045	0	0	16	0	0	0	0	0	0	1	0	4	0	1	47	18	1.48507	61
611	1008.42	1010.36	1012.3	0.925106	1.01519	1.08991	0.010356	1.01519	0.0150641	10.356	0.925106	282.784	326.776	304.845	1.51566	1.88523	1.73914	1.73914	0.498731	54.845	23		AA	1	0	0	0	0	1				0	14	0	0	0	0	0	0	1	0	4	0	2	36	15	2.04813	74
612	1009.38	1022.08	1027	0.972434	1.34394	1.43138	0.022077	1.34394	0.290388	22.077	0.972434	296.158	279.539	297.875	1.66425	1.4704	1.68011	1.66425	0.462812	46.158	19		C	0	0	0	0	0	1				1	13	1	0	0	0	0	0	1	0	4	0	2	46	18	0.614623	47
613	1003.58	1002.62	1003.58	0.554004	0.417804	0.554004	0.003581	0.554004	-0.61217	3.581	0.417804	303.087	286.068	292.755	1.72499	1.55712	1.63099	1.63099	0.446134	42.755	22		C	0	0	0	0	0	1	0.0594	0.022	0	1	16	1	0	0	0	0	0	1	0	4		-1	48	31	2.79666	53
614	1101.65	1058.06	1068.28	2.00712	1.7639	1.83431	0.068282	1.83431	0.58496	68.282	1.7639	340.309	373.438	344.28	1.95573	2.09145	1.97442	1.97442	0.598952	94.28	78		AA	1	0	0	0	0	1				1	16	0	0	0	0	0	0	1	0	6	0	1	36	24	-5.83986	35
615	1075.49	1012.3	1020.11	1.87792	1.08991	1.3035	0.020114	1.3035	0.260852	20.114	1.08991	310.182	296.158	317.448	1.77947	1.66425	1.82897	1.77947	0.5172	60.182	21		H	0	1	0	0	0	0				1	16	1	0	0	0	0	0	1	0	1		-1	24	21	-3.55319	37
616	1009.38	1007.45	1008.42	0.972434	0.871981	0.925106	0.008416	0.925106	-0.0782146	8.416	0.871981	304.845	301.339	287.725	1.73914	1.71045	1.57663	1.71045	0.485228	51.339	26		C	0	0	0	0	0	1				1	14	0	0	0	0	0	0	1	0	3		-2	29	49	-0.39283	53
617	1009.38	1008.42	1005.51	0.972434	0.925106	0.741309	0.008416	0.925106	-0.0782146	8.416	0.741309	268.479	274.742	274.742	1.26668	1.39343	1.39343	1.39343	0.311578	24.742	23		C	0	0	0	0	0	1	-0.01	0.0126	0	1	15	1	0	0	0	0	0	1	0	10		0	44	16	-0.25425	61
618	1011.33	1007.45	1011.33	1.05415	0.871981	1.05415	0.011328	1.05415	0.0525701	11.328	0.871981	306.613	326.776	315.615	1.75292	1.88523	1.817	1.817	0.533877	65.615	27		C	0	0	0	0	0	1	-0.0125	0.0127	0	1	16	1	0	0	0	0	0	1	0	10		2	42	14	0.13478	44
619	1010.36	1007.45	1006.48	1.01519	0.871981	0.811508	0.007447	0.871981	-0.138127	7.447	0.811508	274.742	282.784	274.742	1.39343	1.51566	1.39343	1.39343	0.311578	24.742	25		C	0	0	0	0	0	1	0.0281	-0.0071	0	0	18	0	0	0	0	0	0	1	0	1	0	4	52	15	1.36739	65
620	1018.15	1035.92	1012.3	1.259	1.55537	1.08991	0.018155	1.259	0.227139	18.155	1.08991	287.725	291.068	292.755	1.57663	1.6135	1.63099	1.6135	0.437178	41.068	19		C	0	0	0	0	0	1	-0.0135	-0.0044	0	0	13	1	0	0	0	0	0	1	0	1	0	-2	35	17	3.95172	58
621	1006.48	1005.51	1004.55	0.811508	0.741309	0.657629	0.005512	0.741309	-0.304818	5.512	0.657629	317.448	310.182	304.845	1.82897	1.77947	1.73914	1.77947	0.5172	60.182	20		AA	1	0	0	0	0	0				1	14	1	0	0	0	0	0	1	0	4		-3	43	37	0.133824	52
622	1011.33	1007.45	1007.45	1.05415	0.871981	0.871981	0.007447	0.871981	-0.138127	7.447	0.871981	317.448	304.845	315.615	1.82897	1.73914	1.817	1.817	0.533877	65.615	21		Other	0	0	0	0	1	0				0	15	1	0	0	0	0	0	1	0	1	0	1	35	25	0.717933	60
623	1007.45	1009.38	1009.38	0.871981	0.972434	0.972434	0.009385	0.972434	-0.0280001	9.385	0.871981	276.332	291.068	294.451	1.42048	1.6135	1.64788	1.6135	0.437178	41.068	29		C	0	0	0	0	0	1				0	18	1	0	0	0	0	0	1	0	1		2	22	30	1.22806	76
624	1005.51	1005.51	1006.48	0.741309	0.741309	0.811508	0.005512	0.741309	-0.304818	5.512	0.741309	292.755	284.421	287.725	1.63099	1.53682	1.57663	1.57663	0.417841	37.725	19	Taiwan	EA	0	0	0	1	0	1				1	12	1	0	0	0	0	0	1	0	3		1	28	29	0.185151	56
625	1024.04	1012.3	1019.13	1.38101	1.08991	1.28181	0.019134	1.28181	0.244582	19.134	1.08991	292.755	311.982	334.44	1.63099	1.79227	1.92655	1.79227	0.522941	61.982	21		AA	1	0	0	0	0	1				0	14	0	0	0	0	0	0	1	0	1	0	0	46	34	1.70445	55
626	1035.92	1016.2	1017.18	1.55537	1.20949	1.23495	0.017177	1.23495	0.20836	17.177	1.20949	271.592	273.162	282.784	1.33429	1.36478	1.51566	1.36478	0.293201	23.162	24		C	0	0	0	0	0	1				0	16	1	0	0	0	0	0	1	0	1		0	51	23	0.452534	56
627	1006.48	1004.55	1004.55	0.811508	0.657629	0.657629	0.004546	0.657629	-0.42991	4.546	0.657629	291.068	296.158	284.421	1.6135	1.66425	1.53682	1.6135	0.437178	41.068	23		C	0	0	0	0	0	1	-0.0158	0.0059	1	1	17	1	0	0	0	0	0	1	0	2		0	33	40	2.33385	54
628	1011.33	1011.33	1026.01	1.05415	1.05415	1.41521	0.011328	1.05415	0.0525701	11.328	1.05415	282.784	291.068	273.162	1.51566	1.6135	1.36478	1.51566	0.384457	32.784	26		C	0	0	0	0	0	1				0	18	0	0	0	0	0	0	1	0	7	0	2	39	35	1.19507	61
629	1009.38	1006.48	1006.48	0.972434	0.811508	0.811508	0.006479	0.811508	-0.211519	6.479	0.811508	289.392	294.451	282.784	1.59541	1.64788	1.51566	1.59541	0.427766	39.392	21		AA	1	0	0	0	0	1				0	15	1	0	0	0	0	0	1	1	12	0	2	53	19	1.55899	58
630	1045.93	1016.2	1035.92	1.66209	1.20949	1.55537	0.035923	1.55537	0.430132	35.923	1.20949	282.784	303.087	286.068	1.51566	1.72499	1.55712	1.55712	0.407356	36.068	23	India	SA	0	0	1	0	0	0				0	16	1	0	0	0	0	0	1	0	1	0	1	43	27	-0.465042	44
631	1029.95	1058.05	1045.91	1.47643	1.76379	1.66195	0.045915	1.66195	0.492715	45.915	1.47643	303.017	310.112	292.685	1.72442	1.77896	1.63028	1.72442	0.491841	53.017	26		AA	1	0	0	0	0	1				0	16	1	0	0	0	0	0	1	0	1	0	1	41	20	-1.18977	53
632	1009.38	1006.48	1007.45	0.972434	0.811508	0.871981	0.007447	0.871981	-0.138127	7.447	0.811508	292.755	279.539	282.784	1.63099	1.4704	1.51566	1.51566	0.384457	32.784	38		C	0	0	0	0	0	1	-0.0033	0.0159	0	0	14	0	0	0	0	0	0	1	0	5		2	32	30	-1.03617	52
633	1005.51	1004.55	1004.55	0.741309	0.657629	0.657629	0.004546	0.657629	-0.42991	4.546	0.657629	270.031	277.93	268.479	1.3017	1.44607	1.26668	1.3017	0.25081	20.031	22		H	0	1	0	0	0	0				1	15	1	0	0	0	0	0	1	0	2		1	40	19	1.17557	53
634	1028.98	1021.1	1050.97	1.46205	1.32418	1.7073	0.028977	1.46205	0.371255	28.977	1.32418	286.068	291.068	340.309	1.55712	1.6135	1.95573	1.6135	0.437178	41.068	23	India	SA	0	0	1	0	0	0				1	16	1	0	0	0	0	0	1	0	2	0	-1	47	39	-0.583988	55
635	1013.27	1007.45	1008.42	1.12297	0.871981	0.925106	0.008416	0.925106	-0.0782146	8.416	0.871981	291.068	296.158	286.068	1.6135	1.66425	1.55712	1.6135	0.437178	41.068	25	India	SA	0	0	1	0	0	0				1	16	1	0	0	0	0	0	1	0	2	0	1	35	20	2.1667	52
636	1010.36	1006.48	1003.58	1.01519	0.811508	0.554004	0.006479	0.811508	-0.211519	6.479	0.554004	277.93	291.068	292.755	1.44607	1.6135	1.63099	1.6135	0.437178	41.068	23		EA	0	0	0	1	0	1				0	16	0	0	0	0	0	0	1	1	9	0	1	43	22	0.651363	65
637	1006.48	1006.48	1007.45	0.811508	0.811508	0.871981	0.006479	0.811508	-0.211519	6.479	0.811508	289.392	271.592	282.784	1.59541	1.33429	1.51566	1.51566	0.384457	32.784	21		C	0	0	0	0	0	1				0	15	1	0	0	0	0	0	1	1	12	0	-1	40	22	1.64467	55
638	1005.51	1007.45	1008.42	0.741309	0.871981	0.925106	0.007447	0.871981	-0.138127	7.447	0.741309	276.332	287.725	276.332	1.42048	1.57663	1.42048	1.42048	0.32845	26.332	21		C	0	0	0	0	0	1				1	16	1	0	0	0	0	0	1	1	13		2	36	47	0.846806	66
639	1003.58	1002.62	1001.65	0.554004	0.417804	0.218536	0.002617	0.417804	-0.920432	2.617	0.218536	282.784	276.332	271.592	1.51566	1.42048	1.33429	1.42048	0.32845	26.332	18		C	0	0	0	0	0	1	-0.0078	-0.0069	0	1	12	1	0	0	0	0	0	1	1	14	0	2	46	30	5.53549	68
640	1005.51	1007.45	1004.55	0.741309	0.871981	0.657629	0.005512	0.741309	-0.304818	5.512	0.657629	292.755	284.421	292.755	1.63099	1.53682	1.63099	1.63099	0.446134	42.755	18		C	0	0	0	0	0	1				1	13	1	0	0	0	0	0	1	1	14		3	39	51	1.91931	46
641	1008.42	1009.38	1011.33	0.925106	0.972434	1.05415	0.009385	0.972434	-0.0280001	9.385	0.925106	281.157	279.539	276.332	1.49356	1.4704	1.42048	1.4704	0.358446	29.539	21		C	0	0	0	0	0	1	-0.0198	0.0326	0	0	16	1	0	0	0	0	0	1	1	15	0	0	25	29	3.66114	65
642	1006.48	1004.55	1005.51	0.811508	0.657629	0.741309	0.005512	0.741309	-0.304818	5.512	0.657629	273.162	265.402	276.332	1.36478	1.18758	1.42048	1.36478	0.293201	23.162	27		C	0	0	0	0	0	1				0	18	0	0	0	0	0	0	1	1	19	0	1	41	45	0.825146	53
643	1003.58	1003.58	1004.55	0.554004	0.554004	0.657629	0.003581	0.554004	-0.61217	3.581	0.554004	284.421	279.539	282.784	1.53682	1.4704	1.51566	1.51566	0.384457	32.784	38		AA	1	0	0	0	0	1				0	16	0	0	1	0	1	0	1	1	22	0	2	34	46	1.483	54
644	1006.48	1010.36	1010.36	0.811508	1.01519	1.01519	0.010356	1.01519	0.0150641	10.356	0.811508	299.602	317.448	274.742	1.6955	1.82897	1.39343	1.6955	0.478067	49.602	18		C	0	0	0	0	0	1				1	12	1	0	0	0	0	0	1	1	9	0	1	20	29	2.58438	63
645	1004.55	1002.62	1002.62	0.657629	0.417804	0.417804	0.002617	0.417804	-0.920432	2.617	0.417804	282.784	284.421	271.592	1.51566	1.53682	1.33429	1.51566	0.384457	32.784	19		C	0	0	0	0	0	1				0	12	1	0	0	0	0	0	1	1	16	0	1	29	38	1.92749	58
646	1005.51	1027.99	1004.55	0.741309	1.44697	0.657629	0.005512	0.741309	-0.304818	5.512	0.657629	271.592	281.157	286.068	1.33429	1.49356	1.55712	1.49356	0.371891	31.157	18		C	0	0	0	0	0	1	-0.0042	-0.0106	0	0	12	1	0	0	0	0	0	1	1	15	0	-1	44	20	0.857839	55
647	1004.55	1005.51	1004.55	0.657629	0.741309	0.657629	0.004546	0.657629	-0.42991	4.546	0.657629	281.157	286.068	281.157	1.49356	1.55712	1.49356	1.49356	0.371891	31.157	39		Other	0	0	0	0	1	1				0	14	0	0	0	0	0	0	1	1	36		-1	39	29	-1.91261	38
648	1015.22	1006.48	1005.51	1.1825	0.811508	0.741309	0.006479	0.811508	-0.211519	6.479	0.741309	304.845	299.602	321.146	1.73914	1.6955	1.85215	1.73914	0.498731	54.845	23	China	EA	0	0	0	1	0	0				0	16	1	0	0	0	0	0	1	1	6		-1	28	21	-0.274259	50
649	1007.45	1006.48	1005.51	0.871981	0.811508	0.741309	0.006479	0.811508	-0.211519	6.479	0.741309	291.068	284.421	284.421	1.6135	1.53682	1.53682	1.53682	0.396252	34.421	22	Korea	EA	0	0	0	1	0	0				0	15	1	0	1	0	1	0	1	1	8		-1	37	20	0.0755288	39
650	1005.51	1005.51	1008.42	0.741309	0.741309	0.925106	0.005512	0.741309	-0.304818	5.512	0.741309	338.341	326.776	274.742	1.94616	1.88523	1.39343	1.88523	0.563002	76.776	21		Other	0	0	0	0	1	1				0	15	1	0	0	0	0	0	1	1	9	0	-1	17	25	-0.379991	57
651	1029.97	1004.55	1005.51	1.47663	0.657629	0.741309	0.005512	0.741309	-0.304818	5.512	0.657629	296.158	332.507	287.725	1.66425	1.91649	1.57663	1.66425	0.462812	46.158	18		C	0	0	0	0	0	1				0	12	1	0	0	0	0	0	1	1	11	0	2	39	19	2.00957	65
652	1049.96	1006.48	1005.51	1.69861	0.811508	0.741309	0.006479	0.811508	-0.211519	6.479	0.741309	291.068	332.507	311.982	1.6135	1.91649	1.79227	1.79227	0.522941	61.982	19	China	EA	0	0	0	1	0	1				0	13	1	0	0	0	0	0	1	1	11	0	0	43	29	2.21167	60
653	1008.42	1006.48	1005.51	0.925106	0.811508	0.741309	0.006479	0.811508	-0.211519	6.479	0.741309	291.068	303.087	299.602	1.6135	1.72499	1.6955	1.6955	0.478067	49.602	31		H	0	1	0	0	0	1				0	20	0	1	0	0	0	0	1	1	12	0	0	43	18	2.16965	71
654	1010.36	1006.48	1005.51	1.01519	0.811508	0.741309	0.006479	0.811508	-0.211519	6.479	0.741309	303.087	274.742	301.339	1.72499	1.39343	1.71045	1.71045	0.485228	51.339	19	India	SA	0	0	1	0	0	1				0	12	1	1	1	0	1	0	1	1	12		1	24	21	1.72356	58
655	1003.58	1005.51	1004.55	0.554004	0.741309	0.657629	0.004546	0.657629	-0.42991	4.546	0.554004	281.157	296.158	281.157	1.49356	1.66425	1.49356	1.49356	0.371891	31.157	24	China	EA	0	0	0	1	0	0				0	18	1	0	1	0	1	0	1	1	12	0	1	36	33	-1.13289	51
656	1014.25	1008.42	1006.48	1.15375	0.925106	0.811508	0.008416	0.925106	-0.0782146	8.416	0.811508	289.392	284.421	284.421	1.59541	1.53682	1.53682	1.53682	0.396252	34.421	24		H	0	1	0	0	0	1				0	20	1	0	0	0	0	0	1	1	12		-1	36	28	0.715862	41
657	1007.45	1009.38	1005.51	0.871981	0.972434	0.741309	0.007447	0.871981	-0.138127	7.447	0.741309	296.158	317.448	324.888	1.66425	1.82897	1.87441	1.82897	0.539094	67.448	18	India	SA	0	0	1	0	0	1				1	12	1	0	0	0	0	0	1	1	13	0	1	56	17	0.618628	47
658	1008.42	1004.55	1004.55	0.925106	0.657629	0.657629	0.004546	0.657629	-0.42991	4.546	0.657629	282.784	281.157	292.755	1.51566	1.49356	1.63099	1.51566	0.384457	32.784	20	India	SA	0	0	1	0	0	0				1	15	1	0	0	0	0	0	1	1	13	0	1	49	22	2.44355	57
659	1004.55	1009.38	1002.62	0.657629	0.972434	0.417804	0.004546	0.657629	-0.42991	4.546	0.417804	287.725	301.339	281.157	1.57663	1.71045	1.49356	1.57663	0.417841	37.725	20	Multiple	EA	0	0	0	1	0	0				0	12	1	0	0	0	0	0	1	1	13	0	-1	39	31	1.85725	60
660	1005.51	1005.51	1006.48	0.741309	0.741309	0.811508	0.005512	0.741309	-0.304818	5.512	0.741309	287.725	291.068	291.068	1.57663	1.6135	1.6135	1.6135	0.437178	41.068	27		C	0	0	0	0	0	1				0	19	0	0	0	0	0	0	1	1	14	0	-1	57	25	1.50103	58
661	1005.51	1005.51	1005.51	0.741309	0.741309	0.741309	0.005512	0.741309	-0.304818	5.512	0.741309	281.157	286.068	299.602	1.49356	1.55712	1.6955	1.55712	0.407356	36.068	22	China	EA	0	0	0	1	0	1				0	15	1	0	0	0	0	0	1	1	14	0	2	37	18	2.05193	58
662	1005.51	1003.58	1004.55	0.741309	0.554004	0.657629	0.004546	0.657629	-0.42991	4.546	0.554004	287.725	294.451	289.392	1.57663	1.64788	1.59541	1.59541	0.427766	39.392	27	Multiple	SA	0	0	1	0	0	1				1	16	1	0	0	0	0	0	1	1	14	0	0	32	30	-0.864543	38
663	1002.62	1002.62	1003.58	0.417804	0.417804	0.554004	0.002617	0.417804	-0.920432	2.617	0.417804	277.93	276.332	266.936	1.44607	1.42048	1.22881	1.42048	0.32845	26.332	19	Korea	EA	0	0	0	1	0	1				1	14	1	0	0	0	0	0	1	1	14	0	2	34	39	1.91365	56
664	1010.36	1007.45	1008.42	1.01519	0.871981	0.925106	0.008416	0.925106	-0.0782146	8.416	0.871981	291.068	276.332	292.755	1.6135	1.42048	1.63099	1.6135	0.437178	41.068	21	Sri Lanka	SA	0	0	1	0	0	1				0	15	1	0	0	0	0	0	1	1	14	0	1	32	27	0.76628	65
665	1011.33	1006.48	1008.42	1.05415	0.811508	0.925106	0.008416	0.925106	-0.0782146	8.416	0.811508	287.725	311.982	313.793	1.57663	1.79227	1.80477	1.79227	0.522941	61.982	19		Other	0	0	0	0	1	1				0	13	1	0	0	0	0	0	1	1	14		1	36	21	-0.419976	57
666	1007.45	1005.51	1004.55	0.871981	0.741309	0.657629	0.005512	0.741309	-0.304818	5.512	0.657629	281.157	296.158	281.157	1.49356	1.66425	1.49356	1.49356	0.371891	31.157	21		C	0	0	0	0	0	1				0	14	1	0	0	0	0	0	1	1	15	0	0	24	44	0.897875	62
667	1007.45	1003.58	1004.55	0.871981	0.554004	0.657629	0.004546	0.657629	-0.42991	4.546	0.554004	279.539	284.421	279.539	1.4704	1.53682	1.4704	1.4704	0.358446	29.539	22	Korea	EA	0	0	0	1	0	1				0	13	1	0	0	0	0	0	1	1	15		2	33	35	-0.1536	51
668	1005.51	1004.55	1002.62	0.741309	0.657629	0.417804	0.004546	0.657629	-0.42991	4.546	0.417804	299.602	317.448	336.385	1.6955	1.82897	1.93644	1.82897	0.539094	67.448	21		C	0	0	0	0	0	1				1	15	1	0	0	0	0	0	1	1	16	0	0	31	23	-0.755137	47
669	1008.42	1004.55	1003.58	0.925106	0.657629	0.554004	0.004546	0.657629	-0.42991	4.546	0.554004	276.332	284.421	284.421	1.42048	1.53682	1.53682	1.53682	0.396252	34.421	25	China	EA	0	0	0	1	0	1				0	18	0	0	1	1	0	0	1	1	18		0	59	16	0.612981	55
670	1014.25	1017.18	1013.27	1.15375	1.23495	1.12297	0.014248	1.15375	0.141792	14.248	1.12297	294.451	287.725	303.087	1.64788	1.57663	1.72499	1.64788	0.454664	44.451	20		C	0	0	0	0	0	1				0	15	1	0	0	0	0	0	1	1	2	0	-2	32	31	1.99517	65
671	1012.3	1007.45	1008.42	1.08991	0.871981	0.925106	0.008416	0.925106	-0.0782146	8.416	0.871981	277.93	282.784	281.157	1.44607	1.51566	1.49356	1.49356	0.371891	31.157	22	China	EA	0	0	0	1	0	0				0	16	1	0	0	0	0	0	1	1	4	0	-3	36	36	-1.44309	23
672	1045.93	1015.22	1060.1	1.66209	1.1825	1.77887	0.045929	1.66209	0.49279	45.929	1.1825	294.451	326.776	306.613	1.64788	1.88523	1.75292	1.75292	0.505107	56.613	18		AA	1	0	0	0	0	1				0	12	1	0	0	0	0	0	1	1	14	0	4	60	30	0.0298174	46
673	1015.22	1012.3	1007.45	1.1825	1.08991	0.871981	0.0123	1.08991	0.0856443	12.3	0.871981	287.725	304.845	310.182	1.57663	1.73914	1.77947	1.73914	0.498731	54.845	24	China	EA	0	0	0	1	0	0				0	16	1	0	0	0	0	0	1	1	3		1	46	24	-2.68776	34
674	1007.45	1003.58	1006.48	0.871981	0.554004	0.811508	0.006479	0.811508	-0.211519	6.479	0.554004	286.068	282.784	292.755	1.55712	1.51566	1.63099	1.55712	0.407356	36.068	21		C	0	0	0	0	0	1				0	15	1	1	0	0	0	0	1	1	17	0	-1	57	44	4.79261	60
675	1005.51	1005.51	1002.62	0.741309	0.741309	0.417804	0.005512	0.741309	-0.304818	5.512	0.417804	291.068	315.615	287.725	1.6135	1.817	1.57663	1.6135	0.437178	41.068	20	China	EA	0	0	0	1	0	1				0	12	1	0	0	0	0	0	1	1	16	0	1	20	34	1.65376	50
676	1005.51	1003.58	1004.55	0.741309	0.554004	0.657629	0.004546	0.657629	-0.42991	4.546	0.554004	279.539	286.068	277.93	1.4704	1.55712	1.44607	1.4704	0.358446	29.539	21	China	EA	0	0	0	1	0	1				0	15	1	0	0	0	0	0	1	1	17	0	1	47	47	3.82315	53
677	1004.55	1005.51	1003.58	0.657629	0.741309	0.554004	0.004546	0.657629	-0.42991	4.546	0.554004	274.742	282.784	296.158	1.39343	1.51566	1.66425	1.51566	0.384457	32.784	24	India	SA	0	0	1	0	0	1				0	16	0	0	0	0	0	0	1	1	20	0	0	47	24	2.21197	58
678	1004.55	1004.55	1003.58	0.657629	0.657629	0.554004	0.004546	0.657629	-0.42991	4.546	0.554004	294.451	326.776	299.602	1.64788	1.88523	1.6955	1.6955	0.478067	49.602	21		C	0	0	0	0	0	1				0	15	1	0	0	0	0	0	1	1	17		1	34	31	0.156034	44
679	1006.48	1003.58	1003.58	0.811508	0.554004	0.554004	0.003581	0.554004	-0.61217	3.581	0.554004	277.93	281.157	287.725	1.44607	1.49356	1.57663	1.49356	0.371891	31.157	21	China	EA	0	0	0	1	0	1				0	15	1	0	1	1	0	0	1	1	17		2	29	29	3.27948	59
680	1010.36	1006.48	1015.22	1.01519	0.811508	1.1825	0.010356	1.01519	0.0150641	10.356	0.811508	273.162	277.93	291.068	1.36478	1.44607	1.6135	1.44607	0.344006	27.93	32		Other	0	0	0	0	1	1				1	20	0	0	1	0	1	0	1	1	28		1	29	23	1.31231	60
681	1015.22	1007.45	1007.45	1.1825	0.871981	0.871981	0.007447	0.871981	-0.138127	7.447	0.871981	297.875	291.068	274.742	1.68011	1.6135	1.39343	1.6135	0.437178	41.068	21	Korea	EA	0	0	0	1	0	1				0	15	1	0	1	0	1	0	1	1	16	0	1	43	27	0.817902	48
682	1008.42	1008.42	1004.55	0.925106	0.925106	0.657629	0.008416	0.925106	-0.0782146	8.416	0.657629	277.93	281.157	274.742	1.44607	1.49356	1.39343	1.44607	0.344006	27.93	24		C	0	0	0	0	0	1	0.055	0.0518	1	0	17	1	0	0	0	0	0	1	1	19		2	33	42	0.0217848	40
683	1022.08	1010.36	1009.38	1.34394	1.01519	0.972434	0.010356	1.01519	0.0150641	10.356	0.972434	274.742	277.93	292.755	1.39343	1.44607	1.63099	1.44607	0.344006	27.93	23		C	0	0	0	0	0	1				0	12	1	0	0	0	0	0	1	1	6	0	-1	51	20	-0.46327	46
684	1014.25	1010.36	1009.38	1.15375	1.01519	0.972434	0.010356	1.01519	0.0150641	10.356	0.972434	281.157	286.068	263.877	1.49356	1.55712	1.1423	1.49356	0.371891	31.157	29		C	0	0	0	0	0	1				0	18	0	0	0	0	0	0	1	1	6		0	36	28	2.62885	63
685	1010.36	1012.3	1011.33	1.01519	1.08991	1.05415	0.011328	1.05415	0.0525701	11.328	1.01519	311.982	294.451	286.068	1.79227	1.64788	1.55712	1.64788	0.454664	44.451	22		H	0	1	0	0	0	1				0	15	1	0	0	0	0	0	1	1	7	0	1	42	27	-0.134215	54
686	1009.38	1010.36	1018.15	0.972434	1.01519	1.259	0.010356	1.01519	0.0150641	10.356	0.972434	304.845	310.182	292.755	1.73914	1.77947	1.63099	1.73914	0.498731	54.845	24	India	SA	0	0	1	0	0	0				1	16	1	0	0	0	0	0	1	1	7	0	1	26	38	-2.14701	51
687	1009.38	1007.45	1006.48	0.972434	0.871981	0.811508	0.007447	0.871981	-0.138127	7.447	0.811508	299.602	286.068	289.392	1.6955	1.55712	1.59541	1.59541	0.427766	39.392	34		C	0	0	0	0	0	1				0	20	0	0	0	0	0	0	1	1	7		-1	45	43	0.935466	53
688	1004.55	1005.51	1010.36	0.657629	0.741309	1.01519	0.005512	0.741309	-0.304818	5.512	0.657629	281.157	284.421	304.845	1.49356	1.53682	1.73914	1.53682	0.396252	34.421	21	Multiple	EA	0	0	0	1	0	1				0	16	1	0	0	0	0	0	1	1	7		0	44	20	3.44083	65
689	1011.33	1005.51	1005.51	1.05415	0.741309	0.741309	0.005512	0.741309	-0.304818	5.512	0.741309	276.332	276.332	297.875	1.42048	1.42048	1.68011	1.42048	0.32845	26.332	18		C	0	0	0	0	0	1				0	13	1	0	0	0	0	0	1	1	8	0	-1	54	27	3.96961	59
690	1003.58	1003.58	1003.58	0.554004	0.554004	0.554004	0.003581	0.554004	-0.61217	3.581	0.554004	291.068	276.332	274.742	1.6135	1.42048	1.39343	1.42048	0.32845	26.332	21		C	0	0	0	0	0	1				1	14	1	0	0	0	0	0	1	1	8	0	0	48	19	-0.214523	60
691	1019.13	1006.48	1012.3	1.28181	0.811508	1.08991	0.0123	1.08991	0.0856443	12.3	0.811508	303.087	303.087	306.613	1.72499	1.72499	1.75292	1.72499	0.49211	53.087	25		C	0	0	0	0	0	1	-0.0032	-0.014	0	0	16	0	0	0	0	0	0	1	0	8	0	3	45	34	1.85444	55
692	1015.22	1008.42	1005.51	1.1825	0.925106	0.741309	0.008416	0.925106	-0.0782146	8.416	0.741309	301.339	313.793	324.888	1.71045	1.80477	1.87441	1.80477	0.528496	63.793	18		AA	1	0	0	0	0	1				0	16	0	0	0	0	0	0	1	1	8		1	31	40	-2.3943	54
693	1045.93	1010.36	1007.45	1.66209	1.01519	0.871981	0.010356	1.01519	0.0150641	10.356	0.871981	289.392	286.068	301.339	1.59541	1.55712	1.71045	1.59541	0.427766	39.392	27		C	0	0	0	0	0	1	-0.0174	-0.0045	1	0	13	1	0	0	0	0	0	1	0	8		0	41	33	1.28048	64
694	1013.27	1009.38	1010.36	1.12297	0.972434	1.01519	0.010356	1.01519	0.0150641	10.356	0.972434	297.875	311.982	328.675	1.68011	1.79227	1.89584	1.79227	0.522941	61.982	18	Korea	EA	0	0	0	1	0	1				1	12	1	0	0	0	0	0	1	0	8		1	43	40	3.15804	70
695	1007.45	1008.42	1006.48	0.871981	0.925106	0.811508	0.007447	0.871981	-0.138127	7.447	0.811508	286.068	281.157	296.158	1.55712	1.49356	1.66425	1.55712	0.407356	36.068	19	China	EA	0	0	0	1	0	0				0	12	1	1	0	0	0	0	1	1	9		1	41	28	1.05949	54
696	1004.55	1003.58	1004.55	0.657629	0.554004	0.657629	0.004546	0.657629	-0.42991	4.546	0.554004	279.539	279.539	274.742	1.4704	1.4704	1.39343	1.4704	0.358446	29.539	20	China	EA	0	0	0	1	0	1				0	13	1	0	0	0	0	0	1	1	9	0	0	27	26	4.49958	67
697	1013.27	1008.42	1027	1.12297	0.925106	1.43138	0.013273	1.12297	0.115167	13.273	0.925106	276.332	292.755	297.875	1.42048	1.63099	1.68011	1.63099	0.446134	42.755	18		Other	0	0	0	0	1	1				0	12	1	0	0	0	0	0	1	1	9	0	2	44	33	1.02268	49
698	1007.45	1022.08	1007.45	0.871981	1.34394	0.871981	0.007447	0.871981	-0.138127	7.447	0.871981	292.755	281.157	279.539	1.63099	1.49356	1.4704	1.49356	0.371891	31.157	20		Other	0	0	0	0	1	1				0	14	1	0	0	0	0	0	1	1	9	0	-1	37	27	0.193169	47
699	1006.48	1003.58	1005.51	0.811508	0.554004	0.741309	0.005512	0.741309	-0.304818	5.512	0.554004	279.539	311.982	297.875	1.4704	1.79227	1.68011	1.68011	0.470604	47.875	18		Other	0	0	0	0	1	1	0.0636	0.0008	0	0	12	1	0	0	0	0	0	1	1	9		1	29	37	-0.193898	64
700	1006.48	1006.48	1007.45	0.811508	0.811508	0.871981	0.006479	0.811508	-0.211519	6.479	0.811508	273.162	299.602	279.539	1.36478	1.6955	1.4704	1.4704	0.358446	29.539	22	China	EA	0	0	0	1	0	1				0	15	1	0	0	0	0	0	1	1	10	0	0	29	21	2.0696	59
701	1045.93	1005.51	1007.45	1.66209	0.741309	0.871981	0.007447	0.871981	-0.138127	7.447	0.741309	304.845	299.602	294.451	1.73914	1.6955	1.64788	1.6955	0.478067	49.602	19	China	EA	0	0	0	1	0	1				1	15	1	0	0	0	0	0	1	1	10		1	35	24	3.2173	50
702	1007.45	1006.48	1005.51	0.871981	0.811508	0.741309	0.006479	0.811508	-0.211519	6.479	0.741309	286.068	282.784	273.162	1.55712	1.51566	1.36478	1.51566	0.384457	32.784	19	China	EA	0	0	0	1	0	1				0	12	1	0	1	0	0	1	1	1	11	0	2	32	33	1.56782	52
703	1010.36	1008.42	1005.51	1.01519	0.925106	0.741309	0.008416	0.925106	-0.0782146	8.416	0.741309	299.602	297.875	338.341	1.6955	1.68011	1.94616	1.6955	0.478067	49.602	24		Other	0	0	0	0	1	1				0	17	1	0	0	0	0	0	1	1	11	0	1	29	16	1.11704	46
704	1006.48	1005.51	1004.55	0.811508	0.741309	0.657629	0.005512	0.741309	-0.304818	5.512	0.657629	294.451	287.725	311.982	1.64788	1.57663	1.79227	1.64788	0.454664	44.451	22		Other	0	0	0	0	1	1				1	15	1	0	0	0	0	0	1	1	11	0	0	48	14	3.89901	64
705	1008.42	1004.55	1010.36	0.925106	0.657629	1.01519	0.008416	0.925106	-0.0782146	8.416	0.657629	301.339	297.875	324.888	1.71045	1.68011	1.87441	1.71045	0.485228	51.339	18	China	EA	0	0	0	1	0	1				0	12	1	0	0	0	0	0	1	1	12	0	2	27	15	-1.32807	42
706	1005.51	1005.51	1002.62	0.741309	0.741309	0.417804	0.005512	0.741309	-0.304818	5.512	0.417804	284.421	310.182	321.146	1.53682	1.77947	1.85215	1.77947	0.5172	60.182	19	China	EA	0	0	0	1	0	1				0	13	1	0	0	0	0	0	1	1	12	0	1	34	34	-0.113676	43
707	1012.3	1009.38	1010.36	1.08991	0.972434	1.01519	0.010356	1.01519	0.0150641	10.356	0.972434	282.784	291.068	330.585	1.51566	1.6135	1.90625	1.6135	0.437178	41.068	20	China	EA	0	0	0	1	0	1				0	14	1	0	1	1	0	0	1	1	12	0	1	36	32	2.38268	50
708	1003.58	1003.58	1005.51	0.554004	0.554004	0.741309	0.003581	0.554004	-0.61217	3.581	0.554004	270.031	281.157	326.776	1.3017	1.49356	1.88523	1.49356	0.371891	31.157	20	China	EA	0	0	0	1	0	1				0	14	1	0	0	0	0	0	1	1	12	0	1	40	35	3.21861	52
709	1007.45	1008.42	1007.45	0.871981	0.925106	0.871981	0.007447	0.871981	-0.138127	7.447	0.871981	277.93	286.068	294.451	1.44607	1.55712	1.64788	1.55712	0.407356	36.068	21	India	SA	0	0	1	0	0	0				1	16	1	0	0	0	0	0	1	1	12	0	0	45	22	0.261786	60
710	1008.42	1010.36	1004.55	0.925106	1.01519	0.657629	0.008416	0.925106	-0.0782146	8.416	0.657629	296.158	284.421	294.451	1.66425	1.53682	1.64788	1.64788	0.454664	44.451	19	Korea	EA	0	0	0	1	0	1				0	13	1	0	0	0	0	0	1	1	12	0	0	42	33	1.65883	60
711	1005.51	1005.51	1003.58	0.741309	0.741309	0.554004	0.005512	0.741309	-0.304818	5.512	0.554004	268.479	274.742	276.332	1.26668	1.39343	1.42048	1.39343	0.311578	24.742	18	China	EA	0	0	0	1	0	0				1	13	1	0	0	0	0	0	1	1	12		3	46	33	1.19952	53
712	1045.93	1008.42	1005.51	1.66209	0.925106	0.741309	0.008416	0.925106	-0.0782146	8.416	0.741309	334.44	317.448	315.615	1.92655	1.82897	1.817	1.82897	0.539094	67.448	19		H	0	1	0	0	0	1				1	14	1	0	0	0	0	0	1	1	12		2	40	20	-0.847236	41
713	1032.94	1006.48	1007.45	1.51774	0.811508	0.871981	0.007447	0.871981	-0.138127	7.447	0.811508	284.421	286.068	282.784	1.53682	1.55712	1.51566	1.53682	0.396252	34.421	19		C	0	0	0	0	0	1				0	13	1	0	0	0	0	0	1	1	12		1	41	23	0.790822	49
714	1008.42	1005.51	1010.36	0.925106	0.741309	1.01519	0.008416	0.925106	-0.0782146	8.416	0.741309	276.332	297.875	358.556	1.42048	1.68011	2.03565	1.68011	0.470604	47.875	19		C	0	0	0	0	0	1				0	13	1	0	0	0	0	0	1	1	13	1	1	41	33	2.29662	61
715	1006.48	1006.48	1006.48	0.811508	0.811508	0.811508	0.006479	0.811508	-0.211519	6.479	0.811508	277.93	306.613	296.158	1.44607	1.75292	1.66425	1.66425	0.462812	46.158	21		C	0	0	0	0	0	1				1	15	1	0	0	0	0	0	1	1	13	0	-1	31	37	-1.06413	48
716	1011.33	1015.22	1022.08	1.05415	1.1825	1.34394	0.015223	1.1825	0.165944	15.223	1.05415	311.982	313.793	315.615	1.79227	1.80477	1.817	1.80477	0.528496	63.793	29		C	0	0	0	0	0	1				0	16	0	0	0	0	0	0	1	0	13	0	0	40	14	-0.141538	54
717	1009.38	1003.58	1045.93	0.972434	0.554004	1.66209	0.009385	0.972434	-0.0280001	9.385	0.554004	297.875	287.725	308.392	1.68011	1.57663	1.76635	1.68011	0.470604	47.875	18	Korea	EA	0	0	0	1	0	1				0	13	1	0	0	0	0	0	1	1	13	0	2	42	32	0.612072	59
718	1013.27	1026.01	1037.92	1.12297	1.41521	1.57883	0.026014	1.41521	0.340089	26.014	1.12297	292.755	328.675	296.158	1.63099	1.89584	1.66425	1.66425	0.462812	46.158	23		C	0	0	0	0	0	1				1	14	1	0	0	0	0	0	1	1	13	0	-1	30	33	1.89165	54
719	1010.36	1021.1	1007.45	1.01519	1.32418	0.871981	0.010356	1.01519	0.0150641	10.356	0.871981	287.725	294.451	286.068	1.57663	1.64788	1.55712	1.57663	0.417841	37.725	23		Other	0	0	0	0	1	1				0	16	0	0	0	0	0	0	1	1	13	0	-1	39	13	2.15549	60
720	1005.51	1004.55	1003.58	0.741309	0.657629	0.554004	0.004546	0.657629	-0.42991	4.546	0.554004	273.162	277.93	271.592	1.36478	1.44607	1.33429	1.36478	0.293201	23.162	31		C	0	0	0	0	0	1				1	17	1	0	0	0	0	0	1	1	13	0	0	40	33	-0.836443	59
721	1011.33	1007.45	1007.45	1.05415	0.871981	0.871981	0.007447	0.871981	-0.138127	7.447	0.871981	308.392	398.109	352.365	1.76635	2.17058	2.01015	2.01015	0.612731	102.365	20		AA	1	0	0	0	0	1				1	14	1	0	0	0	0	0	1	1	13	0	0	37	35	-1.38095	43
722	1007.45	1003.58	1002.62	0.871981	0.554004	0.417804	0.003581	0.554004	-0.61217	3.581	0.417804	273.162	284.421	274.742	1.36478	1.53682	1.39343	1.39343	0.311578	24.742	19		AA	1	0	0	0	0	1				0	13	1	0	0	0	0	0	1	1	13		1	35	14	0.773306	60
723	1007.45	1002.62	1004.55	0.871981	0.417804	0.657629	0.004546	0.657629	-0.42991	4.546	0.417804	279.539	310.182	301.339	1.4704	1.77947	1.71045	1.71045	0.485228	51.339	21		C	0	0	0	0	0	1				0	15	1	0	0	0	0	0	1	1	13		2	34	31	2.2263	63
724	1013.27	1017.18	1013.27	1.12297	1.23495	1.12297	0.013273	1.12297	0.115167	13.273	1.12297	286.068	287.725	303.087	1.55712	1.57663	1.72499	1.57663	0.417841	37.725	26		C	0	0	0	0	0	1	-0.0037	-0.004	1	1	17	1	0	1	0	1	0	1	1	13		-1	50	26	-0.25116	66
725	1006.48	1005.51	1004.55	0.811508	0.741309	0.657629	0.005512	0.741309	-0.304818	5.512	0.657629	281.157	289.392	297.875	1.49356	1.59541	1.68011	1.59541	0.427766	39.392	21		C	0	0	0	0	0	1	0.0109	-0.0145	0	0	15	1	0	0	0	0	0	1	1	13		2	45	21	-1.25616	62
726	1005.51	1003.58	1004.55	0.741309	0.554004	0.657629	0.004546	0.657629	-0.42991	4.546	0.554004	294.451	296.158	294.451	1.64788	1.66425	1.64788	1.64788	0.454664	44.451	26		C	0	0	0	0	0	1	-0.0094	0.0078	0	1	20	0	0	0	0	0	0	1	1	13		1	35	25	0.826228	57
727	1016.2	1005.51	1010.36	1.20949	0.741309	1.01519	0.010356	1.01519	0.0150641	10.356	0.741309	286.068	292.755	284.421	1.55712	1.63099	1.53682	1.55712	0.407356	36.068	21	China	EA	0	0	0	1	0	1				0	15	1	0	0	0	0	0	1	1	13		0	31	16	3.48264	61
728	1007.45	1013.27	1004.55	0.871981	1.12297	0.657629	0.007447	0.871981	-0.138127	7.447	0.657629	296.158	303.087	294.451	1.66425	1.72499	1.64788	1.66425	0.462812	46.158	20		H	0	1	0	0	0	1				1	16	1	0	1	0	1	0	1	1	13		1	35	44	-2.64646	21
729	1010.36	1009.38	1011.33	1.01519	0.972434	1.05415	0.010356	1.01519	0.0150641	10.356	0.972434	292.755	313.793	310.182	1.63099	1.80477	1.77947	1.77947	0.5172	60.182	18		H	0	1	0	0	0	1	0.0058	-0.0748	0	0	12	1	0	0	0	0	0	1	1	13		2	50	16	1.00113	51
730	1005.51	1004.55	1006.48	0.741309	0.657629	0.811508	0.005512	0.741309	-0.304818	5.512	0.657629	286.068	291.068	294.451	1.55712	1.6135	1.64788	1.6135	0.437178	41.068	20	Korea	EA	0	0	0	1	0	0				0	14	1	0	0	0	0	0	1	1	13		1	33	33	-0.394642	39
731	1008.42	1008.42	1014.25	0.925106	0.925106	1.15375	0.008416	0.925106	-0.0782146	8.416	0.925106	282.784	287.725	282.784	1.51566	1.57663	1.51566	1.51566	0.384457	32.784	25		C	0	0	0	0	0	1	0.001	0.0094	0	0	16	0	0	1	0	1	0	1	1	13		0	39	29	1.29639	47
732	1010.36	1008.42	1007.45	1.01519	0.925106	0.871981	0.008416	0.925106	-0.0782146	8.416	0.871981	291.068	286.068	273.162	1.6135	1.55712	1.36478	1.55712	0.407356	36.068	45		C	0	0	0	0	0	1				0	20	0	0	0	0	0	0	1	1	13		2	26	21	1.17694	71
733	1005.51	1006.48	1003.58	0.741309	0.811508	0.554004	0.005512	0.741309	-0.304818	5.512	0.554004	284.421	271.592	284.421	1.53682	1.33429	1.53682	1.53682	0.396252	34.421	26		Other	0	0	0	0	1	1				0	17	1	0	0	0	0	0	1	1	13		0	34	22	1.40586	69
734	1007.45	1005.51	1005.51	0.871981	0.741309	0.741309	0.005512	0.741309	-0.304818	5.512	0.741309	274.742	317.448	287.725	1.39343	1.82897	1.57663	1.57663	0.417841	37.725	22		Other	0	0	0	0	1	1				0	15	1	0	0	0	0	0	1	1	14	0	-1	37	13	2.69464	69
735	1005.51	1002.62	1004.55	0.741309	0.417804	0.657629	0.004546	0.657629	-0.42991	4.546	0.417804	284.421	289.392	297.875	1.53682	1.59541	1.68011	1.59541	0.427766	39.392	24		C	0	0	0	0	0	1				1	16	0	0	0	0	0	0	1	1	14		2	27	28	0.228489	54
736	1007.45	1006.48	1003.58	0.871981	0.811508	0.554004	0.006479	0.811508	-0.211519	6.479	0.554004	286.068	315.615	294.451	1.55712	1.817	1.64788	1.64788	0.454664	44.451	21		C	0	0	0	0	0	1				1	15	1	0	0	0	0	0	1	1	15	0	2	50	24	2.18125	57
737	1005.51	1004.55	1003.58	0.741309	0.657629	0.554004	0.004546	0.657629	-0.42991	4.546	0.554004	348.299	340.309	342.289	1.99255	1.95573	1.96515	1.96515	0.595322	92.289	32		AA	1	0	0	0	0	1				1	19	1	0	1	0	0	1	1	1	16		-1	37	28	-0.106284	45
738	1007.45	1007.45	1009.38	0.871981	0.871981	0.972434	0.007447	0.871981	-0.138127	7.447	0.871981	292.755	286.068	289.392	1.63099	1.55712	1.59541	1.59541	0.427766	39.392	26		C	0	0	0	0	0	1				1	17	1	0	0	0	0	0	1	1	17	0	1	38	28	1.86515	51
739	1008.42	1008.42	1007.45	0.925106	0.925106	0.871981	0.008416	0.925106	-0.0782146	8.416	0.871981	284.421	291.068	306.613	1.53682	1.6135	1.75292	1.6135	0.437178	41.068	59		C	0	0	0	0	0	1				0	18	0	0	1	0	1	0	1	1	17		-1	16	27	-0.376495	45
740	1037.92	1025.03	1037.92	1.57883	1.39843	1.57883	0.037917	1.57883	0.444312	37.917	1.39843	301.339	306.613	299.602	1.71045	1.75292	1.6955	1.71045	0.485228	51.339	69		C	0	0	0	0	0	1				1	15	0	0	0	0	0	0	1	1	2	0	0	48	28	-2.51091	45
741	1008.42	1007.45	1006.48	0.925106	0.871981	0.811508	0.007447	0.871981	-0.138127	7.447	0.811508	294.451	304.845	304.845	1.64788	1.73914	1.73914	1.73914	0.498731	54.845	19		C	0	0	0	0	0	1				0	13	1	0	0	0	0	0	1	1	4		0	28	16	1.46646	64
742	1011.33	1009.38	1022.08	1.05415	0.972434	1.34394	0.011328	1.05415	0.0525701	11.328	0.972434	311.982	297.875	310.182	1.79227	1.68011	1.77947	1.77947	0.5172	60.182	19		C	0	0	0	0	0	1				1	12	1	0	0	0	0	0	1	1	3	0	1	26	32	-0.404874	51
743	1004.55	1005.51	1005.51	0.657629	0.741309	0.741309	0.005512	0.741309	-0.304818	5.512	0.657629	284.421	284.421	291.068	1.53682	1.53682	1.6135	1.53682	0.396252	34.421	21	China	EA	0	0	0	1	0	1				0	15	1	0	0	0	0	0	1	1	9	0	1	22	17	2.85576	66
744	1050.97	1003.58	1003.58	1.7073	0.554004	0.554004	0.003581	0.554004	-0.61217	3.581	0.554004	282.784	276.332	287.725	1.51566	1.42048	1.57663	1.51566	0.384457	32.784	20	China	EA	0	0	0	1	0	1				0	15	1	0	0	0	0	0	1	1	10	0	1	34	20	4.23546	57
745	1008.42	1006.48	1007.45	0.925106	0.811508	0.871981	0.007447	0.871981	-0.138127	7.447	0.811508	348.299	287.725	287.725	1.99255	1.57663	1.57663	1.57663	0.417841	37.725	20	China	EA	0	0	0	1	0	1				0	14	1	0	0	0	0	0	1	1	13		0	46	21	1.10136	42
746	1006.48	1003.58	1004.55	0.811508	0.554004	0.657629	0.004546	0.657629	-0.42991	4.546	0.554004	273.162	282.784	274.742	1.36478	1.51566	1.39343	1.39343	0.311578	24.742	26		C	0	0	0	0	0	1	-0.0033	-0.0065	0	1	19	1	0	0	0	0	0	1	1	12	0	2	34	43	4.42784	62
747	1005.51	1035.92	1004.55	0.741309	1.55537	0.657629	0.005512	0.741309	-0.304818	5.512	0.657629	286.068	297.875	292.755	1.55712	1.68011	1.63099	1.63099	0.446134	42.755	18		Other	0	0	0	0	1	1				0	12	1	0	0	0	0	0	1	1	5		1	36	26	1.3685	51
748	1017.18	1009.38	1005.51	1.23495	0.972434	0.741309	0.009385	0.972434	-0.0280001	9.385	0.741309	304.845	297.875	292.755	1.73914	1.68011	1.63099	1.68011	0.470604	47.875	18		H	0	1	0	0	0	1				0	13	1	1	0	0	0	0	1	1	13	0	0	52	37	0.577414	59
749	1008.42	1006.48	1005.51	0.925106	0.811508	0.741309	0.006479	0.811508	-0.211519	6.479	0.741309	284.421	281.157	303.087	1.53682	1.49356	1.72499	1.53682	0.396252	34.421	19		C	0	0	0	0	0	1				0	12	1	1	0	0	0	0	1	1	14		1	30	29	5.02851	64
750	1007.45	1005.51	1005.51	0.871981	0.741309	0.741309	0.005512	0.741309	-0.304818	5.512	0.741309	294.451	274.742	279.539	1.64788	1.39343	1.4704	1.4704	0.358446	29.539	27		C	0	0	0	0	0	1	-0.0125	0.0025	0	0	20	0	0	0	0	0	0	1	1	22	0	0	24	21	-1.422	54
751	1007.45	1005.51	1002.62	0.871981	0.741309	0.417804	0.005512	0.741309	-0.304818	5.512	0.417804	330.585	299.602	289.392	1.90625	1.6955	1.59541	1.6955	0.478067	49.602	20	China	EA	0	0	0	1	0	1				0	12	1	0	0	0	0	0	1	1	15	0	2	39	27	1.08089	63
752	1004.55	1003.58	1005.51	0.657629	0.554004	0.741309	0.004546	0.657629	-0.42991	4.546	0.554004	281.157	286.068	282.784	1.49356	1.55712	1.51566	1.51566	0.384457	32.784	19	China	EA	0	0	0	1	0	1				0	13	1	0	0	0	0	0	1	1	14	0	1	26	26	2.12901	52
753	1003.58	1002.62	1002.62	0.554004	0.417804	0.417804	0.002617	0.417804	-0.920432	2.617	0.417804	286.068	284.421	286.068	1.55712	1.53682	1.55712	1.55712	0.407356	36.068	19	China	EA	0	0	0	1	0	1				1	14	1	0	1	0	1	0	1	1	14	0	1	41	24	2.71192	54
754	1010.36	1004.55	1012.3	1.01519	0.657629	1.08991	0.010356	1.01519	0.0150641	10.356	0.657629	301.339	304.845	268.479	1.71045	1.73914	1.26668	1.71045	0.485228	51.339	26		C	0	0	0	0	0	1				0	16	0	0	0	0	0	0	1	1	21	0	2	54	35	-0.712762	59
755	1003.58	1003.58	1002.62	0.554004	0.554004	0.417804	0.003581	0.554004	-0.61217	3.581	0.417804	277.93	268.479	268.479	1.44607	1.26668	1.26668	1.26668	0.226023	18.479	21	Korea	EA	0	0	0	1	0	0				1	15	1	0	1	1	0	0	1	1	16	0	1	30	32	2.60317	47
756	1023.06	1061.12	1027.99	1.36286	1.78617	1.44697	0.027988	1.44697	0.361345	27.988	1.36286	334.44	436.996	299.602	1.92655	2.27183	1.6955	1.92655	0.579943	84.44	50		AA	1	0	0	0	0	1				1	14	1	0	0	0	0	0	1	1	45		0	43	22	-4.13356	41
757	1005.51	1005.51	1004.55	0.741309	0.741309	0.657629	0.005512	0.741309	-0.304818	5.512	0.657629	297.875	299.602	303.087	1.68011	1.6955	1.72499	1.6955	0.478067	49.602	20		Other	0	0	0	0	1	1				1	15	1	0	0	0	0	0	1	1	15		1	35	26	2.52527	55
758	1006.48	1003.58	1003.58	0.811508	0.554004	0.554004	0.003581	0.554004	-0.61217	3.581	0.554004	287.725	286.068	301.339	1.57663	1.55712	1.71045	1.57663	0.417841	37.725	21	India	SA	0	0	1	0	0	0				0	15	1	0	0	0	0	0	1	1	16		0	55	27	3.92836	57
759	1003.58	1003.58	1002.62	0.554004	0.554004	0.417804	0.003581	0.554004	-0.61217	3.581	0.417804	310.182	301.339	282.784	1.77947	1.71045	1.51566	1.71045	0.485228	51.339	29		H	0	1	0	0	0	0				1	17	1	0	0	0	0	0	1	1	24		-1	36	29	1.04095	52
760	1007.45	1006.48	1007.45	0.871981	0.811508	0.871981	0.007447	0.871981	-0.138127	7.447	0.811508	296.158	313.793	311.982	1.66425	1.80477	1.79227	1.79227	0.522941	61.982	49		AA	1	0	0	0	0	1				0	18	0	0	1	0	0	1	1	1	44		0	34	20	-1.94736	47
761	1010.36	1007.45	1007.45	1.01519	0.871981	0.871981	0.007447	0.871981	-0.138127	7.447	0.871981	284.421	289.392	301.339	1.53682	1.59541	1.71045	1.59541	0.427766	39.392	20		C	0	0	0	0	0	1	-0.0145	-0.0122	0	0	14	1	0	0	0	0	0	1	1	15		1	53	27	2.59876	60
762	1023.06	1059.08	1026.01	1.36286	1.77144	1.41521	0.026014	1.41521	0.340089	26.014	1.36286	292.755	271.592	296.158	1.63099	1.33429	1.66425	1.63099	0.446134	42.755	25		C	0	0	0	0	0	1				0	17	1	0	0	0	0	0	1	0	4	0	2	40	24	0.224109	51
763	1004.55	1005.51	1010.36	0.657629	0.741309	1.01519	0.005512	0.741309	-0.304818	5.512	0.657629	297.875	297.875	282.784	1.68011	1.68011	1.51566	1.68011	0.470604	47.875	20		C	0	0	0	0	0	1				0	14	1	0	0	0	0	0	1	0	4	0	-1	46	25	1.92239	60
764	1008.42	1007.45	1005.51	0.925106	0.871981	0.741309	0.007447	0.871981	-0.138127	7.447	0.741309	274.742	299.602	310.182	1.39343	1.6955	1.77947	1.6955	0.478067	49.602	21		AA	1	0	0	0	0	1				1	16	0	0	0	0	0	0	1	0	4		1	39	18	-0.746484	59
765	1008.42	1006.48	1004.55	0.925106	0.811508	0.657629	0.006479	0.811508	-0.211519	6.479	0.657629	286.068	304.845	286.068	1.55712	1.73914	1.55712	1.55712	0.407356	36.068	19		C	0	0	0	0	0	1				0	13	1	0	0	0	0	0	1	0	5	0	0	54	24	3.63058	57
766	1008.42	1004.55	1004.55	0.925106	0.657629	0.657629	0.004546	0.657629	-0.42991	4.546	0.657629	274.742	294.451	282.784	1.39343	1.64788	1.51566	1.51566	0.384457	32.784	19	China	EA	0	0	0	1	0	1				0	13	1	0	1	0	0	1	1	0	6	0	1	40	34	2.54108	56
767	1045.93	1007.45	1008.42	1.66209	0.871981	0.925106	0.008416	0.925106	-0.0782146	8.416	0.871981	287.725	304.845	311.982	1.57663	1.73914	1.79227	1.73914	0.498731	54.845	21	China	EA	0	0	0	1	0	1				0	15	1	0	0	0	0	0	1	0	7	0	2	30	39	1.66984	58
768	1006.48	1006.48	1004.55	0.811508	0.811508	0.657629	0.006479	0.811508	-0.211519	6.479	0.657629	313.793	366.984	346.283	1.80477	2.06813	1.98355	1.98355	0.602506	96.283	25		C	0	0	0	0	0	1	-0.01	-0.0004	0	1	16	1	0	0	0	0	0	1	1	7		1	25	26	1.20429	66
769	1004.55	1005.51	1002.62	0.657629	0.741309	0.417804	0.004546	0.657629	-0.42991	4.546	0.417804	296.158	310.182	284.421	1.66425	1.77947	1.53682	1.66425	0.462812	46.158	41		C	0	0	0	0	0	1	-0.0099	0.0043	0	1	16	0	0	0	0	0	0	1	0	8	0	-1	28	18	-1.76918	49
770	1010.36	1007.45	1004.55	1.01519	0.871981	0.657629	0.007447	0.871981	-0.138127	7.447	0.657629	296.158	324.888	310.182	1.66425	1.87441	1.77947	1.77947	0.5172	60.182	21		Other	0	0	0	0	1	1				0	15	1	0	0	0	0	0	1	0	8		0	41	29	0.533747	55
771	1019.13	1007.45	1007.45	1.28181	0.871981	0.871981	0.007447	0.871981	-0.138127	7.447	0.871981	277.93	276.332	292.755	1.44607	1.42048	1.63099	1.44607	0.344006	27.93	22	Bangladesh	SA	0	0	1	0	0	1				0	16	0	0	0	0	0	0	1	0	10	0	0	45	31	1.63544	51
772	1011.33	1005.51	1007.45	1.05415	0.741309	0.871981	0.007447	0.871981	-0.138127	7.447	0.741309	289.392	286.068	291.068	1.59541	1.55712	1.6135	1.59541	0.427766	39.392	25	China	EA	0	0	0	1	0	0				1	18	1	0	0	0	0	0	1	0	10	0	2	45	35	0.394778	44
773	1010.36	1006.48	1007.45	1.01519	0.811508	0.871981	0.007447	0.871981	-0.138127	7.447	0.811508	291.068	301.339	277.93	1.6135	1.71045	1.44607	1.6135	0.437178	41.068	20		C	0	0	0	0	0	1				0	14	1	0	0	0	0	0	1	0	10	0	0	41	17	1.37424	44
774	1010.36	1008.42	1007.45	1.01519	0.925106	0.871981	0.008416	0.925106	-0.0782146	8.416	0.871981	274.742	371.274	296.158	1.39343	2.08377	1.66425	1.66425	0.462812	46.158	20	Japan	EA	0	0	0	1	0	1				0	13	1	0	0	0	0	0	1	1	10	0	0	40	41	1.34509	56
775	1004.55	1003.58	1006.48	0.657629	0.554004	0.811508	0.004546	0.657629	-0.42991	4.546	0.554004	334.44	321.146	326.776	1.92655	1.85215	1.88523	1.88523	0.563002	76.776	20	Korea	EA	0	0	0	1	0	0				0	14	1	0	0	0	0	0	1	1	10	0	1	37	25	0.822277	36
776	1007.45	1011.33	1010.36	0.871981	1.05415	1.01519	0.010356	1.01519	0.0150641	10.356	0.871981	279.539	287.725	277.93	1.4704	1.57663	1.44607	1.4704	0.358446	29.539	22		C	0	0	0	0	0	1	-0.0057	0.0046	0	0	16	1	0	0	0	0	0	1	0	10		0	30	35	2.07922	57
777	1008.42	1003.58	1005.51	0.925106	0.554004	0.741309	0.005512	0.741309	-0.304818	5.512	0.554004	297.875	284.421	284.421	1.68011	1.53682	1.53682	1.53682	0.396252	34.421	26	China	EA	0	0	0	1	0	1				0	19	1	0	0	0	0	0	1	0	12	0	-1	19	31	0.527133	60
778	1011.33	1007.45	1005.51	1.05415	0.871981	0.741309	0.007447	0.871981	-0.138127	7.447	0.741309	287.725	289.392	286.068	1.57663	1.59541	1.55712	1.57663	0.417841	37.725	21		C	0	0	0	0	0	1				0	14	1	0	0	0	0	0	1	0	12	0	1	29	24	1.86037	56
779	1008.42	1071.37	1006.48	0.925106	1.8535	0.811508	0.008416	0.925106	-0.0782146	8.416	0.811508	286.068	289.392	291.068	1.55712	1.59541	1.6135	1.59541	0.427766	39.392	19		C	0	0	0	0	0	1	-0.0091	0.0026	0	0	16	1	0	0	0	0	0	1	0	12		1	51	20	-0.810526	40
780	1005.51	1004.55	1007.45	0.741309	0.657629	0.871981	0.005512	0.741309	-0.304818	5.512	0.657629	286.068	286.068	287.725	1.55712	1.55712	1.57663	1.55712	0.407356	36.068	26		C	0	0	0	0	0	1				1	19	1	0	0	0	0	0	1	1	12		2	38	25	1.65385	71
781	1009.38	1006.48	1003.58	0.972434	0.811508	0.554004	0.006479	0.811508	-0.211519	6.479	0.554004	289.392	281.157	362.745	1.59541	1.49356	2.0521	1.59541	0.427766	39.392	23		AA	1	0	0	0	0	1				0	16	0	0	0	0	0	0	1	0	12		-1	49	40	-1.37604	24
782	1005.51	1004.55	1004.55	0.741309	0.657629	0.657629	0.004546	0.657629	-0.42991	4.546	0.657629	271.592	279.539	326.776	1.33429	1.4704	1.88523	1.4704	0.358446	29.539	21		H	0	1	0	0	0	1				0	15	1	0	0	0	0	0	1	0	13	0	0	39	34	1.18048	48
783	1009.38	1011.33	1008.42	0.972434	1.05415	0.925106	0.009385	0.972434	-0.0280001	9.385	0.925106	296.158	287.725	344.28	1.66425	1.57663	1.97442	1.66425	0.462812	46.158	26		C	0	0	0	0	0	1				0	17	1	0	0	0	0	0	1	0	13	0	1	32	32	-0.759257	40
784	1014.25	1009.38	1008.42	1.15375	0.972434	0.925106	0.009385	0.972434	-0.0280001	9.385	0.925106	297.875	308.392	317.448	1.68011	1.76635	1.82897	1.76635	0.511258	58.392	21		C	0	0	0	0	0	1				0	14	1	0	0	0	0	0	1	0	18	0	1	24	28	0.226423	60
785	1015.22	1011.33	1016.2	1.1825	1.05415	1.20949	0.015223	1.1825	0.165944	15.223	1.05415	284.421	286.068	281.157	1.53682	1.55712	1.49356	1.53682	0.396252	34.421	24	India	SA	0	0	1	0	0	0				1	17	1	0	0	0	0	0	1	0	2	0	-1	52	26	-0.2615	50
786	1004.55	1005.51	1005.51	0.657629	0.741309	0.741309	0.005512	0.741309	-0.304818	5.512	0.657629	274.742	281.157	287.725	1.39343	1.49356	1.57663	1.49356	0.371891	31.157	23		C	0	0	0	0	0	1	-0.0054	-0.0126	0	1	18	1	0	0	0	0	0	1	0	3		3	32	37	2.60831	57
787	1012.3	1005.51	1007.45	1.08991	0.741309	0.871981	0.007447	0.871981	-0.138127	7.447	0.741309	271.592	282.784	308.392	1.33429	1.51566	1.76635	1.51566	0.384457	32.784	19		C	0	0	0	0	0	1				1	13	1	0	0	0	0	0	1	0	13	0	0	40	16	0.251131	45
788	1006.48	1005.51	1003.58	0.811508	0.741309	0.554004	0.005512	0.741309	-0.304818	5.512	0.554004	274.742	266.936	262.362	1.39343	1.22881	1.09209	1.22881	0.198135	16.936	20	Taiwan	EA	0	0	0	1	0	1				0	13	1	1	0	0	0	0	1	0	10	0	2	45	29	3.3181	63
789	1005.51	1003.58	1003.58	0.741309	0.554004	0.554004	0.003581	0.554004	-0.61217	3.581	0.554004	317.448	297.875	303.087	1.82897	1.68011	1.72499	1.72499	0.49211	53.087	19		C	0	0	0	0	0	1				1	13	1	1	0	0	0	0	1	0	13	0	1	41	18	0.158681	46
790	1006.48	1005.51	1003.58	0.811508	0.741309	0.554004	0.005512	0.741309	-0.304818	5.512	0.554004	303.087	315.615	292.755	1.72499	1.817	1.63099	1.72499	0.49211	53.087	19	China	EA	0	0	0	1	0	1				0	13	1	0	0	0	0	0	1	0	13	0	0	52	19	2.47635	59
791	1007.45	1001.65	1004.55	0.871981	0.218536	0.657629	0.004546	0.657629	-0.42991	4.546	0.218536	274.742	284.421	277.93	1.39343	1.53682	1.44607	1.44607	0.344006	27.93	21		Other	0	0	0	0	1	1				1	15	1	0	0	0	0	0	1	0	15	0	0	37	28	1.72431	50
792	1003.58	1003.58	1003.58	0.554004	0.554004	0.554004	0.003581	0.554004	-0.61217	3.581	0.554004	292.755	291.068	303.087	1.63099	1.6135	1.72499	1.63099	0.446134	42.755	20	China	EA	0	0	0	1	0	0				1	15	1	0	0	0	0	0	1	0	14		1	34	28	2.11474	59
793	1007.45	1008.42	1055.02	0.871981	0.925106	1.74049	0.008416	0.925106	-0.0782146	8.416	0.871981	289.392	334.44	323.011	1.59541	1.92655	1.86339	1.86339	0.55384	73.011	43		C	0	0	0	0	0	1	-0.0181	0.0123	0	1	15	0	0	0	0	0	0	1	0	37		1	37	15	-1.94574	27
794	1045.93	1010.36	1006.48	1.66209	1.01519	0.811508	0.010356	1.01519	0.0150641	10.356	0.811508	304.845	313.793	321.146	1.73914	1.80477	1.85215	1.80477	0.528496	63.793	21	Korea	EA	0	0	0	1	0	0				0	15	1	0	0	0	0	0	1	0	14		0	32	28	0.987694	56
795	1005.51	1003.58	1002.62	0.741309	0.554004	0.417804	0.003581	0.554004	-0.61217	3.581	0.417804	292.755	282.784	281.157	1.63099	1.51566	1.49356	1.51566	0.384457	32.784	19		C	0	0	0	0	0	1	-0.0121	0.0018	0	0	13	1	0	0	0	0	0	1	0	12		1	42	25	1.83722	55
796	1037.92	1016.2	1026.01	1.57883	1.20949	1.41521	0.026014	1.41521	0.340089	26.014	1.20949	299.602	291.068	282.784	1.6955	1.6135	1.51566	1.6135	0.437178	41.068	62		C	0	0	0	0	0	1				0	18	0	0	0	0	0	0	1	0	3	0	-1	30	13	-0.314399	56
797	1021.1	1009.38	1010.36	1.32418	0.972434	1.01519	0.010356	1.01519	0.0150641	10.356	0.972434	294.451	281.157	291.068	1.64788	1.49356	1.6135	1.6135	0.437178	41.068	25		C	0	0	0	0	0	1				1	17	1	0	0	0	0	0	1	0	3		-2	50	22	1.67819	62
798	1009.38	1007.45	1008.42	0.972434	0.871981	0.925106	0.008416	0.925106	-0.0782146	8.416	0.871981	277.93	292.755	297.875	1.44607	1.63099	1.68011	1.63099	0.446134	42.755	21		Other	0	0	0	0	1	1				1	15	1	0	0	0	0	0	1	0	4		2	49	27	-0.621384	54
799	1007.45	1010.36	1005.51	0.871981	1.01519	0.741309	0.007447	0.871981	-0.138127	7.447	0.741309										18	China	EA	0	0	0	1	0	0				0	12	1	0	1	0	1	0	1	0	5	0	2	43	29	-0.553817	45
800	1009.38	1006.48	1003.58	0.972434	0.811508	0.554004	0.006479	0.811508	-0.211519	6.479	0.554004	315.615	311.982	294.451	1.817	1.79227	1.64788	1.79227	0.522941	61.982	21	China	EA	0	0	0	1	0	1				1	15	1	0	0	0	0	0	1	0	5	0	1	39	17	2.36288	50
801	1008.42	1009.38	1007.45	0.925106	0.972434	0.871981	0.008416	0.925106	-0.0782146	8.416	0.871981	287.725	286.068	287.725	1.57663	1.55712	1.57663	1.57663	0.417841	37.725	29		C	0	0	0	0	0	1				0	16	0	0	0	0	0	0	1	0	5	0	0	41	48	2.23259	54
802	1016.2	1007.45	1010.36	1.20949	0.871981	1.01519	0.010356	1.01519	0.0150641	10.356	0.871981	313.793	332.507	352.365	1.80477	1.91649	2.01015	1.91649	0.575866	82.507	19		C	0	0	0	0	0	1				0	13	1	0	0	0	0	0	1	0	5		1	39	16	0.468343	60
803	1001.65	1004.55	1003.58	0.218536	0.657629	0.554004	0.003581	0.554004	-0.61217	3.581	0.218536	297.875	284.421	273.162	1.68011	1.53682	1.36478	1.53682	0.396252	34.421	19	India	SA	0	0	1	0	0	1	0.018	-0.0788	0	1	13	1	0	1	1	0	0	1	0	5		1	56	22	2.79213	41
804	1014.25	1005.51	1006.48	1.15375	0.741309	0.811508	0.006479	0.811508	-0.211519	6.479	0.741309	276.332	282.784	274.742	1.42048	1.51566	1.39343	1.42048	0.32845	26.332	21	China	EA	0	0	0	1	0	1				0	15	1	0	0	0	0	0	1	0	6	0	-1	44	42	-0.773663	49
805	1006.48	1006.48	1004.55	0.811508	0.811508	0.657629	0.006479	0.811508	-0.211519	6.479	0.657629	271.592	282.784	291.068	1.33429	1.51566	1.6135	1.51566	0.384457	32.784	21	Multiple	EA	0	0	0	1	0	0				1	15	1	0	0	0	0	0	1	0	6	0	1	41	44	2.04242	51
806	1005.51	1003.58	1004.55	0.741309	0.554004	0.657629	0.004546	0.657629	-0.42991	4.546	0.554004	271.592	287.725	284.421	1.33429	1.57663	1.53682	1.53682	0.396252	34.421	18	China	EA	0	0	0	1	0	1				0	13	1	0	0	0	0	0	1	0	7	0	2	46	27	1.38465	64
807	1047.94	1004.55	1010.36	1.68071	0.657629	1.01519	0.010356	1.01519	0.0150641	10.356	0.657629	287.725	271.592	296.158	1.57663	1.33429	1.66425	1.57663	0.417841	37.725	18	China	EA	0	0	0	1	0	1				1	12	1	0	0	0	0	0	1	0	7	0	2	49	32	-0.119006	53
808	1015.22	1005.51	1006.48	1.1825	0.741309	0.811508	0.006479	0.811508	-0.211519	6.479	0.741309	297.875	303.087	287.725	1.68011	1.72499	1.57663	1.68011	0.470604	47.875	18	Pakistan	SA	0	0	1	0	0	1				0	12	1	0	0	0	0	0	1	0	7	0	-1	40	32	3.59293	63
809	1077.56	1019.13	1015.22	1.88966	1.28181	1.1825	0.019134	1.28181	0.244582	19.134	1.1825	289.392	342.289	328.675	1.59541	1.96515	1.89584	1.89584	0.567401	78.675	19		AA	1	0	0	0	0	1				0	14	1	0	0	0	0	0	1	0	8	0	-2	29	25	-1.58423	45
810	1013.27	1008.42	1010.36	1.12297	0.925106	1.01519	0.010356	1.01519	0.0150641	10.356	0.925106	279.539	299.602	304.845	1.4704	1.6955	1.73914	1.6955	0.478067	49.602	22		C	0	0	0	0	0	1				0	16	0	0	0	0	0	0	1	0	8	0	1	36	21	0.582458	56
811	1007.45	1005.51	1005.51	0.871981	0.741309	0.741309	0.005512	0.741309	-0.304818	5.512	0.741309	287.725	311.982	306.613	1.57663	1.79227	1.75292	1.75292	0.505107	56.613	19	China	EA	0	0	0	1	0	1				0	16	1	0	0	0	0	0	1	0	8	0	2	40	37	2.15498	52
812	1011.33	1008.42	1006.48	1.05415	0.925106	0.811508	0.008416	0.925106	-0.0782146	8.416	0.811508	279.539	286.068	292.755	1.4704	1.55712	1.63099	1.55712	0.407356	36.068	48		C	0	0	0	0	0	1	-0.006	-0.0196	0	0	18	0	0	0	0	0	0	1	0	8		0	40	33	-0.311817	60
813	1006.48	1006.48	1007.45	0.811508	0.811508	0.871981	0.006479	0.811508	-0.211519	6.479	0.811508	276.332	286.068	301.339	1.42048	1.55712	1.71045	1.55712	0.407356	36.068	19		Other	0	0	0	0	1	1				0	14	1	0	0	0	0	0	1	0	8		1	46	21	2.50629	55
814	1026.01	1055.02	1025.03	1.41521	1.74049	1.39843	0.026014	1.41521	0.340089	26.014	1.39843	311.982	299.602	315.615	1.79227	1.6955	1.817	1.79227	0.522941	61.982	20	India	SA	0	0	1	0	0	1				0	14	1	0	0	0	0	0	1	0	8		1	53	23	0.235553	59
815	1009.38	1003.58	1006.48	0.972434	0.554004	0.811508	0.006479	0.811508	-0.211519	6.479	0.554004	296.158	286.068	303.087	1.66425	1.55712	1.72499	1.66425	0.462812	46.158	20	China	EA	0	0	0	1	0	0				1	14	1	0	0	0	0	0	1	0	10		0	49	15	1.81825	65
816	1007.45	1002.62	1002.62	0.871981	0.417804	0.417804	0.002617	0.417804	-0.920432	2.617	0.417804	289.392	287.725	284.421	1.59541	1.57663	1.53682	1.57663	0.417841	37.725	19		C	0	0	0	0	0	1				1	13	1	0	0	0	0	0	1	0	11	0	2	47	24	1.74084	58
817	1009.38	1007.45	1005.51	0.972434	0.871981	0.741309	0.007447	0.871981	-0.138127	7.447	0.741309	284.421	282.784	289.392	1.53682	1.51566	1.59541	1.53682	0.396252	34.421	23		C	0	0	0	0	0	1				0	16	1	0	0	0	0	0	1	0	11	0	1	34	27	2.07982	50
818	1007.45	1006.48	1005.51	0.871981	0.811508	0.741309	0.006479	0.811508	-0.211519	6.479	0.741309	277.93	284.421	282.784	1.44607	1.53682	1.51566	1.51566	0.384457	32.784	19	China	EA	0	0	0	1	0	1				0	13	1	0	0	0	0	0	1	0	11	0	2	38	22	1.81371	55
819	1009.38	1007.45	1008.42	0.972434	0.871981	0.925106	0.008416	0.925106	-0.0782146	8.416	0.871981	287.725	291.068	287.725	1.57663	1.6135	1.57663	1.57663	0.417841	37.725	21		C	0	0	0	0	0	1				0	15	1	0	0	0	0	0	1	0	11	0	2	37	17	1.53235	54
820	1010.36	1006.48	1008.42	1.01519	0.811508	0.925106	0.008416	0.925106	-0.0782146	8.416	0.811508	276.332	268.479	276.332	1.42048	1.26668	1.42048	1.42048	0.32845	26.332	19		C	0	0	0	0	0	1	0.0573	0.0099	0	0	16	1	0	1	0	1	0	1	0	11		1	44	20	2.43767	61
821	1045.93	1006.48	1006.48	1.66209	0.811508	0.811508	0.006479	0.811508	-0.211519	6.479	0.811508	289.392	289.392	296.158	1.59541	1.59541	1.66425	1.59541	0.427766	39.392	32		C	0	0	0	0	0	1				0	19	0	0	0	0	0	0	1	0	11		1	36	36	-2.09937	49
822	1005.51	1003.58	1003.58	0.741309	0.554004	0.554004	0.003581	0.554004	-0.61217	3.581	0.554004	291.068	299.602	297.875	1.6135	1.6955	1.68011	1.68011	0.470604	47.875	21		C	0	0	0	0	0	1				1	15	1	0	0	0	0	0	1	0	11		0	45	17	0.770582	52
823	1010.36	1004.55	1003.58	1.01519	0.657629	0.554004	0.004546	0.657629	-0.42991	4.546	0.554004	279.539	292.755	287.725	1.4704	1.63099	1.57663	1.57663	0.417841	37.725	22		AA	1	0	0	0	0	1				0	15	1	0	0	0	0	0	1	0	12	0	-1	37	29	2.29998	57
824	1007.45	1004.55	1008.42	0.871981	0.657629	0.925106	0.007447	0.871981	-0.138127	7.447	0.657629	291.068	286.068	286.068	1.6135	1.55712	1.55712	1.55712	0.407356	36.068	20		C	0	0	0	0	0	1				0	13	1	0	0	0	0	0	1	0	12	0	0	36	28	1.23777	53
825	1050.97	1005.51	1004.55	1.7073	0.741309	0.657629	0.005512	0.741309	-0.304818	5.512	0.657629	281.157	281.157	291.068	1.49356	1.49356	1.6135	1.49356	0.371891	31.157	26		C	0	0	0	0	0	1	-0.019	0.009	0	1	16	0	0	0	0	0	0	1	0	12		1	28	31	-1.36753	33
826	1007.45	1008.42	1010.36	0.871981	0.925106	1.01519	0.008416	0.925106	-0.0782146	8.416	0.871981	294.451	282.784	294.451	1.64788	1.51566	1.64788	1.64788	0.454664	44.451	21		C	0	0	0	0	0	1				0	17	1	0	0	0	0	0	1	0	13	0	0	45	20	2.68005	51
827	1006.48	1008.42	1004.55	0.811508	0.925106	0.657629	0.006479	0.811508	-0.211519	6.479	0.657629	301.339	303.087	299.602	1.71045	1.72499	1.6955	1.71045	0.485228	51.339	23		C	0	0	0	0	0	1				0	17	1	0	0	0	0	0	1	0	13	0	0	31	23	1.57981	53
828	1004.55	1003.58	1004.55	0.657629	0.554004	0.657629	0.004546	0.657629	-0.42991	4.546	0.554004	299.602	282.784	289.392	1.6955	1.51566	1.59541	1.59541	0.427766	39.392	47		C	0	0	0	0	0	1				1	18	0	0	0	0	0	0	1	0	23	0	-1	29	38	2.205	57
829	1007.45	1006.48	1007.45	0.871981	0.811508	0.871981	0.007447	0.871981	-0.138127	7.447	0.811508	277.93	265.402	263.877	1.44607	1.18758	1.1423	1.18758	0.166383	15.402	26		C	0	0	0	0	0	1				0	19	1	1	0	0	0	0	1	0	1		1	48	20	3.07348	53
830	1075.49	1010.36	1007.45	1.87792	1.01519	0.871981	0.010356	1.01519	0.0150641	10.356	0.871981	291.068	277.93	306.613	1.6135	1.44607	1.75292	1.6135	0.437178	41.068	19		H	0	1	0	0	0	0				0	13	1	0	0	0	0	0	1	0	2	0	1	45	24	0.743929	56
831	1018.15	1016.2	1010.36	1.259	1.20949	1.01519	0.016199	1.20949	0.188028	16.199	1.01519	277.93	282.784	287.725	1.44607	1.51566	1.57663	1.51566	0.384457	32.784	31		Other	0	0	0	0	1	1				0	15	0	0	0	0	0	0	1	0	1		2	55	22	-0.143605	49
832	1010.36	1004.55	1005.51	1.01519	0.657629	0.741309	0.005512	0.741309	-0.304818	5.512	0.657629	284.421	282.784	304.845	1.53682	1.51566	1.73914	1.53682	0.396252	34.421	23	China	EA	0	0	0	1	0	0				0	16	1	0	0	0	0	0	1	0	7	0	2	33	19	0.93259	49
833	1007.45	1005.51	1005.51	0.871981	0.741309	0.741309	0.005512	0.741309	-0.304818	5.512	0.741309	299.602	281.157	455.205	1.6955	1.49356	2.31219	1.6955	0.478067	49.602	20	India	SA	0	0	1	0	0	1				1	14	1	0	1	0	1	0	1	1	13	0	1	29	28	0.523723	43
834	1005.51	1006.48	1007.45	0.741309	0.811508	0.871981	0.006479	0.811508	-0.211519	6.479	0.741309	286.068	276.332	277.93	1.55712	1.42048	1.44607	1.44607	0.344006	27.93	18		H	0	1	0	0	0	0				0	12	1	0	0	0	0	0	1	0	11	0	2	35	26	0.974285	52
835	1002.62	1002.62	1004.55	0.417804	0.417804	0.657629	0.002617	0.417804	-0.920432	2.617	0.417804	274.742	282.784	279.539	1.39343	1.51566	1.4704	1.4704	0.358446	29.539	18	Multiple	EA	0	0	0	1	0	1				1	12	1	0	0	0	0	0	1	0	11	0	1	42	41	0.273827	62
836	1010.36	1005.51	1004.55	1.01519	0.741309	0.657629	0.005512	0.741309	-0.304818	5.512	0.657629	287.725	292.755	291.068	1.57663	1.63099	1.6135	1.6135	0.437178	41.068	21		C	0	0	0	0	0	1				0	15	1	0	0	0	0	0	1	0	2	0	-1	31	19	2.80126	69
837	1030.96	1016.2	1012.3	1.49076	1.20949	1.08991	0.016199	1.20949	0.188028	16.199	1.08991	291.068	289.392	279.539	1.6135	1.59541	1.4704	1.59541	0.427766	39.392	21		C	0	0	0	0	0	1				0	15	1	0	0	0	0	0	1	0	2		1	40	21	3.61289	64
838	1027	1029.97	1020.11	1.43138	1.47663	1.3035	0.027001	1.43138	0.350978	27.001	1.3035	294.451	287.725	292.755	1.64788	1.57663	1.63099	1.63099	0.446134	42.755	27		C	0	0	0	0	0	0				1	17	1	0	0	0	0	0	1	0	2		2	38	26	-3.0234	55
839	1005.51	1008.42	1009.38	0.741309	0.925106	0.972434	0.008416	0.925106	-0.0782146	8.416	0.741309	286.068	299.602	286.068	1.55712	1.6955	1.55712	1.55712	0.407356	36.068	22		C	0	0	0	0	0	1				1	15	1	0	0	0	0	0	1	0	3	0	0	40	24	0.301967	59
840	1013.27	1013.27	1006.48	1.12297	1.12297	0.811508	0.013273	1.12297	0.115167	13.273	0.811508	291.068	292.755	292.755	1.6135	1.63099	1.63099	1.63099	0.446134	42.755	22		H	0	1	0	0	0	0				0	16	1	0	0	0	0	0	1	0	3		0	35	25	-1.17298	46
841	1014.25	1010.36	1012.3	1.15375	1.01519	1.08991	0.0123	1.08991	0.0856443	12.3	1.01519	301.339	311.982	303.087	1.71045	1.79227	1.72499	1.72499	0.49211	53.087	26		C	0	0	0	0	0	1				0	18	0	0	0	0	0	0	1	0	4	0	0	34	22	0.163067	38
842	1009.38	1006.48	1005.51	0.972434	0.811508	0.741309	0.006479	0.811508	-0.211519	6.479	0.741309	289.392	287.725	292.755	1.59541	1.57663	1.63099	1.59541	0.427766	39.392	23	India	SA	0	0	1	0	0	0				0	16	1	0	0	0	0	0	1	0	4		1	48	29	1.28186	48
843	1006.48	1008.42	1007.45	0.811508	0.925106	0.871981	0.007447	0.871981	-0.138127	7.447	0.811508	301.339	308.392	317.448	1.71045	1.76635	1.82897	1.76635	0.511258	58.392	20		Other	0	0	0	0	1	1				1	13	1	0	0	0	0	0	1	0	4		1	35	21	1.06197	54
844	1006.48	1004.55	1005.51	0.811508	0.657629	0.741309	0.005512	0.741309	-0.304818	5.512	0.657629	279.539	292.755	319.291	1.4704	1.63099	1.84068	1.63099	0.446134	42.755	18		Other	0	0	0	0	1	1				0	13	1	0	0	0	0	0	1	0	5	1	-2	32	55	2.16295	65
845	1012.3	1013.27	1016.2	1.08991	1.12297	1.20949	0.013273	1.12297	0.115167	13.273	1.08991	294.451	297.875	286.068	1.64788	1.68011	1.55712	1.64788	0.454664	44.451	24		C	0	0	0	0	0	1				1	17	1	0	0	0	0	0	1	0	5	0	-1	36	35	-1.12257	51
846	1027	1031.95	1037.92	1.43138	1.50444	1.57883	0.031948	1.50444	0.398507	31.948	1.43138	319.291	306.613	332.507	1.84068	1.75292	1.91649	1.84068	0.544153	69.291	26		C	0	0	0	0	0	1				0	17	1	0	0	0	0	0	1	0	5	0	1	54	19	1.8701	70
847	1007.45	1006.48	1004.55	0.871981	0.811508	0.657629	0.006479	0.811508	-0.211519	6.479	0.657629	284.421	287.725	286.068	1.53682	1.57663	1.55712	1.55712	0.407356	36.068	33		C	0	0	0	0	0	1				0	18	1	0	0	0	0	0	1	0	6	0	0	46	42	2.28987	51
848	1008.42	1005.51	1003.58	0.925106	0.741309	0.554004	0.005512	0.741309	-0.304818	5.512	0.554004	273.162	289.392	291.068	1.36478	1.59541	1.6135	1.59541	0.427766	39.392	21		C	0	0	0	0	0	1				0	15	1	0	0	0	0	0	1	0	6	0	2	30	38	3.51913	73
849	1014.25	1004.55	1008.42	1.15375	0.657629	0.925106	0.008416	0.925106	-0.0782146	8.416	0.657629	273.162	292.755	286.068	1.36478	1.63099	1.55712	1.55712	0.407356	36.068	18	China	EA	0	0	0	1	0	0				0	12	1	0	0	0	0	0	1	0	6	0	0	43	19	1.55087	49
850	1014.25	1015.22	1019.13	1.15375	1.1825	1.28181	0.015223	1.1825	0.165944	15.223	1.15375	271.592	273.162	281.157	1.33429	1.36478	1.49356	1.36478	0.293201	23.162	20		C	0	0	0	0	0	1				0	14	1	0	0	0	0	0	1	0	6	0	1	32	25	0.976899	54
851	1064.18	1077.56	1033.93	1.80742	1.88966	1.53064	0.064183	1.80742	0.571226	64.183	1.53064	284.421	286.068	360.644	1.53682	1.55712	2.04393	1.55712	0.407356	36.068	24		EA	0	0	0	1	0	1				0	18	0	0	0	0	0	0	1	0	6		0	30	31	-1.0905	39
852	1004.55	1004.55	1004.55	0.657629	0.657629	0.657629	0.004546	0.657629	-0.42991	4.546	0.657629	287.725	297.875	332.507	1.57663	1.68011	1.91649	1.68011	0.470604	47.875	21		C	0	0	0	0	0	1	-0.0199	0.0008	0	1	14	1	0	0	0	0	0	1	0	6		2	47	19	0.771441	53
853	1008.42	1007.45	1006.48	0.925106	0.871981	0.811508	0.007447	0.871981	-0.138127	7.447	0.811508	284.421	336.385	287.725	1.53682	1.93644	1.57663	1.57663	0.417841	37.725	21		AA	1	0	0	0	0	1				0	15	1	0	0	0	0	0	1	0	7	0	0	49	30	0.543266	45
854	1017.18	1031.95	1027	1.23495	1.50444	1.43138	0.027001	1.43138	0.350978	27.001	1.23495	294.451	303.087	317.448	1.64788	1.72499	1.82897	1.72499	0.49211	53.087	19		C	0	0	0	0	0	1				0	14	1	0	0	0	0	0	1	0	7		0	31	34	0.873169	57
855	1012.3	1010.36	1013.27	1.08991	1.01519	1.12297	0.0123	1.08991	0.0856443	12.3	1.01519	292.755	315.615	282.784	1.63099	1.817	1.51566	1.63099	0.446134	42.755	36		C	0	0	0	0	0	1				0	17	1	0	0	0	0	0	1	0	7		-3	49	17	0.17809	48
856	1015.22	1007.45	1008.42	1.1825	0.871981	0.925106	0.008416	0.925106	-0.0782146	8.416	0.871981	321.146	284.421	296.158	1.85215	1.53682	1.66425	1.66425	0.462812	46.158	72		C	0	0	0	0	0	1				1	16	0	0	1	0	1	0	1	0	8	0	0	51	25	0.728578	51
857	1009.38	1004.55	1005.51	0.972434	0.657629	0.741309	0.005512	0.741309	-0.304818	5.512	0.657629	271.592	287.725	289.392	1.33429	1.57663	1.59541	1.57663	0.417841	37.725	20	India	SA	0	0	1	0	0	0				1	13	1	0	0	0	0	0	1	0	8		1	32	22	0.767967	58
858	1017.18	1006.48	1007.45	1.23495	0.811508	0.871981	0.007447	0.871981	-0.138127	7.447	0.811508	289.392	287.725	301.339	1.59541	1.57663	1.71045	1.59541	0.427766	39.392	22		SA	0	0	1	0	0	0				1	17	1	0	1	0	1	0	1	0	8		1	47	18	-1.08376	40
859	1007.45	1005.51	1005.51	0.871981	0.741309	0.741309	0.005512	0.741309	-0.304818	5.512	0.741309	276.332	282.784	287.725	1.42048	1.51566	1.57663	1.51566	0.384457	32.784	38		C	0	0	0	0	0	1	-0.0065	0.0002	0	0	19	1	0	0	0	0	0	1	0	9		2	21	23	-0.199567	61
860	1005.51	1007.45	1006.48	0.741309	0.871981	0.811508	0.006479	0.811508	-0.211519	6.479	0.741309	274.742	287.725	284.421	1.39343	1.57663	1.53682	1.53682	0.396252	34.421	23		C	0	0	0	0	0	1				0	16	1	0	0	0	0	0	1	0	10	1	2	19	26	1.33353	41
861	1007.45	1005.51	1006.48	0.871981	0.741309	0.811508	0.006479	0.811508	-0.211519	6.479	0.741309	273.162	265.402	274.742	1.36478	1.18758	1.39343	1.36478	0.293201	23.162	39		C	0	0	0	0	0	1				0	16	1	0	0	0	0	0	1	0	10	0	-1	36	25	1.23916	59
862	1010.36	1006.48	1005.51	1.01519	0.811508	0.741309	0.006479	0.811508	-0.211519	6.479	0.741309	286.068	284.421	311.982	1.55712	1.53682	1.79227	1.55712	0.407356	36.068	25		C	0	0	0	0	0	1				0	19	1	0	0	0	0	0	1	0	10	0	0	36	22	1.73977	52
863	1005.51	1016.2	1005.51	0.741309	1.20949	0.741309	0.005512	0.741309	-0.304818	5.512	0.741309	291.068	287.725	297.875	1.6135	1.57663	1.68011	1.6135	0.437178	41.068	21	China	EA	0	0	0	1	0	1				0	14	1	0	0	0	0	0	1	0	10	0	1	44	41	1.1285	47
864	1006.48	1045.93	1005.51	0.811508	1.66209	0.741309	0.006479	0.811508	-0.211519	6.479	0.741309	286.068	294.451	279.539	1.55712	1.64788	1.4704	1.55712	0.407356	36.068	20		C	0	0	0	0	0	1				1	14	1	0	0	0	0	0	1	0	10	0	1	40	38	1.6726	64
865	1022.08	1004.55	1005.51	1.34394	0.657629	0.741309	0.005512	0.741309	-0.304818	5.512	0.657629	313.793	310.182	315.615	1.80477	1.77947	1.817	1.80477	0.528496	63.793	21		C	0	0	0	0	0	1				0	15	1	0	0	0	0	0	1	0	10	0	2	45	33	0.53549	56
866	1005.51	1003.58	1001.65	0.741309	0.554004	0.218536	0.003581	0.554004	-0.61217	3.581	0.218536	274.742	273.162	281.157	1.39343	1.36478	1.49356	1.39343	0.311578	24.742	24		H	0	1	0	0	0	1				0	19	1	0	0	0	0	0	1	0	10	0	2	36	24	2.09166	64
867	1005.51	1005.51	1005.51	0.741309	0.741309	0.741309	0.005512	0.741309	-0.304818	5.512	0.741309	279.539	299.602	297.875	1.4704	1.6955	1.68011	1.68011	0.470604	47.875	19		C	0	0	0	0	0	1				0	13	1	0	0	0	0	0	1	0	10		1	41	14	0.0881459	58
868	1019.13	1006.48	1010.36	1.28181	0.811508	1.01519	0.010356	1.01519	0.0150641	10.356	0.811508	289.392	281.157	291.068	1.59541	1.49356	1.6135	1.59541	0.427766	39.392	21		C	0	0	0	0	0	1				0	15	1	0	0	0	0	0	1	0	10		0	35	23	1.3225	57
869	1047.94	1003.58	1008.42	1.68071	0.554004	0.925106	0.008416	0.925106	-0.0782146	8.416	0.554004	274.742	276.332	294.451	1.39343	1.42048	1.64788	1.42048	0.32845	26.332	21	Taiwan	EA	0	0	0	1	0	1				0	15	1	0	0	0	0	0	1	0	12	0	0	32	32	1.07425	49
870	1009.38	1006.48	1006.48	0.972434	0.811508	0.811508	0.006479	0.811508	-0.211519	6.479	0.811508	276.332	273.162	282.784	1.42048	1.36478	1.51566	1.42048	0.32845	26.332	20	Korea	EA	0	0	0	1	0	0				1	15	1	0	0	0	0	0	1	0	12		-1	34	22	0.488945	58
871	1008.42	1006.48	1007.45	0.925106	0.811508	0.871981	0.007447	0.871981	-0.138127	7.447	0.811508	281.157	297.875	299.602	1.49356	1.68011	1.6955	1.68011	0.470604	47.875	25		C	0	0	0	0	0	1	-0.0097	0.0032	0	0	19	1	0	0	0	0	0	1	0	13	0	-2	40	32	0.892401	49
872	1010.36	1011.33	1018.15	1.01519	1.05415	1.259	0.011328	1.05415	0.0525701	11.328	1.01519										24		H	0	1	0	0	0	1				0	16	0	0	0	0	0	0	1	0	13	0	1	22	20	-0.41932	41
873	1008.42	1009.38	1004.55	0.925106	0.972434	0.657629	0.008416	0.925106	-0.0782146	8.416	0.657629	299.602	279.539	279.539	1.6955	1.4704	1.4704	1.4704	0.358446	29.539	29		Other	0	0	0	0	1	1	-0.0171	-0.0006	0	0	19	1	0	0	0	0	0	1	0	13		2	34	31	-2.50228	52
874	1005.51	1005.51	1005.51	0.741309	0.741309	0.741309	0.005512	0.741309	-0.304818	5.512	0.741309	274.742	276.332	294.451	1.39343	1.42048	1.64788	1.42048	0.32845	26.332	30		C	0	0	0	0	0	1	-0.0015	-0.0143	0	1	19	1	0	0	0	0	0	1	0	14		2	38	23	4.73017	56
875	1009.38	1008.42	1008.42	0.972434	0.925106	0.925106	0.008416	0.925106	-0.0782146	8.416	0.925106	308.392	292.755	291.068	1.76635	1.63099	1.6135	1.63099	0.446134	42.755	25		Other	0	0	0	0	1	1				0	15	0	1	0	0	0	0	1	0	17	1	-2	46	35	-2.17427	41
876	1008.42	1006.48	1006.48	0.925106	0.811508	0.811508	0.006479	0.811508	-0.211519	6.479	0.811508	306.613	311.982	317.448	1.75292	1.79227	1.82897	1.79227	0.522941	61.982	20		AA	1	0	0	0	0	1				0	15	1	0	0	0	0	0	1	0	12		2			-0.961841	49
877	1016.2	1019.13	1005.51	1.20949	1.28181	0.741309	0.016199	1.20949	0.188028	16.199	0.741309	284.421	289.392	273.162	1.53682	1.59541	1.36478	1.53682	0.396252	34.421	19		C	0	0	0	0	0	1	-0.0139	-0.0047	0	0	14	1	0	0	0	0	0	1	0	3		1	43	22	3.61338	69
878	1006.48	1008.42	1006.48	0.811508	0.925106	0.811508	0.006479	0.811508	-0.211519	6.479	0.811508	317.448	304.845	287.725	1.82897	1.73914	1.57663	1.73914	0.498731	54.845	23		C	0	0	0	0	0	1				1	16	0	0	0	0	0	0	1	0	15	0	2	48	33	1.16831	59
879	1006.48	1009.38	1006.48	0.811508	0.972434	0.811508	0.006479	0.811508	-0.211519	6.479	0.811508	323.011	310.182	289.392	1.86339	1.77947	1.59541	1.77947	0.5172	60.182	21		H	0	1	0	0	0	1				0	15	1	0	0	0	0	0	1	0	13	0	1	45	32	2.61787	52
880	1019.13	1007.45	1007.45	1.28181	0.871981	0.871981	0.007447	0.871981	-0.138127	7.447	0.871981	276.332	282.784	292.755	1.42048	1.51566	1.63099	1.51566	0.384457	32.784	31		C	0	0	0	0	0	1				0	16	0	0	1	0	1	0	1	0	23	0	1	38	32	0.23406	52
881	1005.51	1003.58	1002.62	0.741309	0.554004	0.417804	0.003581	0.554004	-0.61217	3.581	0.417804	301.339	279.539	282.784	1.71045	1.4704	1.51566	1.51566	0.384457	32.784	21		H	0	1	0	0	0	1				0	15	1	0	0	0	0	0	1	0	13		2	35	36	1.47704	42
882	1011.33	1008.42	1006.48	1.05415	0.925106	0.811508	0.008416	0.925106	-0.0782146	8.416	0.811508	301.339	292.755	287.725	1.71045	1.63099	1.57663	1.63099	0.446134	42.755	22		C	0	0	0	0	0	1	-0.0064	-0.0107	0	0	15	1	0	0	0	0	0	1	0	14		0	49	19	4.12685	63
883	1101.65	1013.27	1012.3	2.00712	1.12297	1.08991	0.013273	1.12297	0.115167	13.273	1.08991	287.725	289.392	289.392	1.57663	1.59541	1.59541	1.59541	0.427766	39.392	31		ME	0	0	0	0	1	0				0	16	0	0	0	0	0	0	1	0	1		-2	43	38	-2.66916	42
884	1016.2	1006.48	1007.45	1.20949	0.811508	0.871981	0.007447	0.871981	-0.138127	7.447	0.811508	301.339	317.448	291.068	1.71045	1.82897	1.6135	1.71045	0.485228	51.339	26		C	0	0	0	0	0	1				0	19	1	1	0	0	0	0	1	0	2	0	-1	42	38	2.34913	58
885	1006.48	1003.58	1003.58	0.811508	0.554004	0.554004	0.003581	0.554004	-0.61217	3.581	0.554004	292.755	287.725	294.451	1.63099	1.57663	1.64788	1.63099	0.446134	42.755	21		H	0	1	0	0	0	1				0	15	1	0	0	0	0	0	1	0	2	0	0	38	25	3.88497	61
886	1007.45	1009.38	1006.48	0.871981	0.972434	0.811508	0.007447	0.871981	-0.138127	7.447	0.811508	321.146	317.448	294.451	1.85215	1.82897	1.64788	1.82897	0.539094	67.448	21		AA	1	0	0	0	0	1				0	14	1	0	0	0	0	0	1	0	3	0	-1	33	15	1.06964	53
887	1010.36	1010.36	1008.42	1.01519	1.01519	0.925106	0.010356	1.01519	0.0150641	10.356	0.925106	281.157	279.539	287.725	1.49356	1.4704	1.57663	1.49356	0.371891	31.157	25		C	0	0	0	0	0	1				0	17	1	0	0	0	0	0	1	0	5	1	1	42	23	-0.175908	52
888	1035.92	1033.93	1028.98	1.55537	1.53064	1.46205	0.033934	1.53064	0.414918	33.934	1.46205	310.182	330.585	291.068	1.77947	1.90625	1.6135	1.77947	0.5172	60.182	21		AA	1	0	0	0	0	1				0	15	1	0	0	0	0	0	1	0	5		0	41	25	0.573057	51
889	1018.15	1016.2	1010.36	1.259	1.20949	1.01519	0.016199	1.20949	0.188028	16.199	1.01519	299.602	286.068	323.011	1.6955	1.55712	1.86339	1.6955	0.478067	49.602	22		C	0	0	0	0	0	1				0	16	1	0	0	0	0	0	1	0	6	0	-2	30	35	0.0278274	57
890	1011.33	1011.33	1011.33	1.05415	1.05415	1.05415	0.011328	1.05415	0.0525701	11.328	1.05415	289.392	286.068	287.725	1.59541	1.55712	1.57663	1.57663	0.417841	37.725	18	India	SA	0	0	1	0	0	1				1	12	1	0	0	0	0	0	1	0	6	0	2	30	19	2.31455	53
891	1045.93	1007.45	1004.55	1.66209	0.871981	0.657629	0.007447	0.871981	-0.138127	7.447	0.657629	284.421	271.592	274.742	1.53682	1.33429	1.39343	1.39343	0.311578	24.742	20		C	0	0	0	0	0	1				0	15	1	0	1	0	1	0	1	0	7	0	0	35	27	4.02197	68
892	1011.33	1008.42	1009.38	1.05415	0.925106	0.972434	0.009385	0.972434	-0.0280001	9.385	0.925106	317.448	321.146	317.448	1.82897	1.85215	1.82897	1.82897	0.539094	67.448	28		C	0	0	0	0	0	1	-0.0154	0.0034	0	0	16	0	0	0	0	0	0	1	0	8	0	-1	38	18	0.8135	62
893	1006.48	1003.58	1045.93	0.811508	0.554004	1.66209	0.006479	0.811508	-0.211519	6.479	0.554004	313.793	291.068	308.392	1.80477	1.6135	1.76635	1.76635	0.511258	58.392	20		H	0	1	0	0	0	1				0	14	1	0	0	0	0	0	1	0	8	0	1	35	17	-1.36094	57
894	1002.62	1003.58	1003.58	0.417804	0.554004	0.554004	0.003581	0.554004	-0.61217	3.581	0.417804	291.068	294.451	315.615	1.6135	1.64788	1.817	1.64788	0.454664	44.451	23		C	0	0	0	0	0	1				1	15	1	0	1	0	0	1	1	0	8		0	38	25	0.237652	58
895	1024.04	1008.42	1010.36	1.38101	0.925106	1.01519	0.010356	1.01519	0.0150641	10.356	0.925106	303.087	291.068	279.539	1.72499	1.6135	1.4704	1.6135	0.437178	41.068	25		AA	1	0	0	0	0	1				0	16	0	0	0	0	0	0	1	0	8		-1	49	19	-0.478406	52
896	1010.36	1006.48	1006.48	1.01519	0.811508	0.811508	0.006479	0.811508	-0.211519	6.479	0.811508	284.421	263.877	265.402	1.53682	1.1423	1.18758	1.18758	0.166383	15.402	38		C	0	0	0	0	0	1				1	18	0	0	0	0	0	0	1	0	9	0	0	35	40	2.24831	66
897	1010.36	1006.48	1007.45	1.01519	0.811508	0.871981	0.007447	0.871981	-0.138127	7.447	0.811508	299.602	296.158	297.875	1.6955	1.66425	1.68011	1.68011	0.470604	47.875	22		C	0	0	0	0	0	1				1	16	0	0	0	0	0	0	1	0	9	0	0	45	15	2.79652	62
898	1010.36	1004.55	1011.33	1.01519	0.657629	1.05415	0.010356	1.01519	0.0150641	10.356	0.657629	287.725	281.157	294.451	1.57663	1.49356	1.64788	1.57663	0.417841	37.725	21	China	EA	0	0	0	1	0	1				0	15	1	0	0	0	0	0	1	0	9	0	-1	39	32	3.62028	69
899	1005.51	1006.48	1004.55	0.741309	0.811508	0.657629	0.005512	0.741309	-0.304818	5.512	0.657629	284.421	297.875	296.158	1.53682	1.68011	1.66425	1.66425	0.462812	46.158	22		Other	0	0	0	0	1	1				0	15	1	0	0	0	0	0	1	0	9	0	0	28	31	1.6794	55
900	1012.3	1007.45	1010.36	1.08991	0.871981	1.01519	0.010356	1.01519	0.0150641	10.356	0.871981	308.392	296.158	296.158	1.76635	1.66425	1.66425	1.66425	0.462812	46.158	19	India	SA	0	0	1	0	0	1				0	13	1	0	0	0	0	0	1	0	9		-2	49	18	-1.37713	35
901	1005.51	1004.55	1003.58	0.741309	0.657629	0.554004	0.004546	0.657629	-0.42991	4.546	0.554004	306.613	276.332	281.157	1.75292	1.42048	1.49356	1.49356	0.371891	31.157	25		C	0	0	0	0	0	1				1	16	0	0	0	0	0	0	1	0	13	0	0	29	32	1.96394	59
902	1028.98	1018.15	1010.36	1.46205	1.259	1.01519	0.018155	1.259	0.227139	18.155	1.01519	310.182	317.448	319.291	1.77947	1.82897	1.84068	1.82897	0.539094	67.448	27		C	0	0	0	0	0	1	-0.0048	-0.0064	0	0	17	1	0	0	0	0	0	1	0	18	0	-1	41	23	1.78581	59
903	1010.36	1012.3	1006.48	1.01519	1.08991	0.811508	0.010356	1.01519	0.0150641	10.356	0.811508	286.068	281.157	297.875	1.55712	1.49356	1.68011	1.55712	0.407356	36.068	22		C	0	0	0	0	0	1				1	15	1	0	0	0	0	0	1	1	13	0	2	46	28	2.2746	62
904	1007.45	1005.51	1002.62	0.871981	0.741309	0.417804	0.005512	0.741309	-0.304818	5.512	0.417804	292.755	297.875	304.845	1.63099	1.68011	1.73914	1.68011	0.470604	47.875	18		AA	1	0	0	0	0	1				0	13	1	0	0	0	0	0	1	0	9		1	27	17	1.05883	60
905	1006.48	1004.55	1005.51	0.811508	0.657629	0.741309	0.005512	0.741309	-0.304818	5.512	0.657629	289.392	313.793	362.745	1.59541	1.80477	2.0521	1.80477	0.528496	63.793	24		C	0	0	0	0	0	1				1	18	1	0	0	0	0	0	1	0			2	23	22	2.00936	65
906	1070.34	1076.53	1089.02	1.84719	1.88383	1.94948	0.076529	1.88383	0.609675	76.529	1.84719	303.087	303.087	342.289	1.72499	1.72499	1.96515	1.72499	0.49211	53.087	20		C	0	0	0	0	0	1				0	15	1	0	0	0	0	0	1	0		0	1	46	23	2.69275	61
907	1010.36	1008.42	1008.42	1.01519	0.925106	0.925106	0.008416	0.925106	-0.0782146	8.416	0.925106	282.784	279.539	294.451	1.51566	1.4704	1.64788	1.51566	0.384457	32.784	25		C	0	0	0	0	0	1				0	16	1	0	0	0	0	0	1	0		0	-1	37	24	1.04262	59
908	1008.42	1005.51	1004.55	0.925106	0.741309	0.657629	0.005512	0.741309	-0.304818	5.512	0.657629	317.448	284.421	279.539	1.82897	1.53682	1.4704	1.53682	0.396252	34.421	21		C	0	0	0	0	0	1				1	15	1	0	0	0	0	0	1	0			1	46	18	0.503399	56
909	1013.27	1009.38	1010.36	1.12297	0.972434	1.01519	0.010356	1.01519	0.0150641	10.356	0.972434	291.068	326.776	287.725	1.6135	1.88523	1.57663	1.6135	0.437178	41.068	24	Japan	EA	0	0	0	1	0	1				0	17	1	0	0	0	0	0	1	1		0	0	34	34	2.16993	53
910	1005.51	1003.58	1004.55	0.741309	0.554004	0.657629	0.004546	0.657629	-0.42991	4.546	0.554004	274.742	296.158	301.339	1.39343	1.66425	1.71045	1.66425	0.462812	46.158	25	Taiwan	EA	0	0	0	1	0	0				0	19	1	0	1	1	0	0	1	1		0	2	38	32	3.54378	65
911	1003.58	1005.51	1025.03	0.554004	0.741309	1.39843	0.005512	0.741309	-0.304818	5.512	0.554004	301.339	282.784	287.725	1.71045	1.51566	1.57663	1.57663	0.417841	37.725	21		C	0	0	0	0	0	1				0	15	1	0	0	0	0	0	1	1		0	0	45	28	1.2168	52
912	1006.48	1005.51	1006.48	0.811508	0.741309	0.811508	0.006479	0.811508	-0.211519	6.479	0.741309	277.93	282.784	292.755	1.44607	1.51566	1.63099	1.51566	0.384457	32.784	19	China	EA	0	0	0	1	0	1				1	13	1	0	0	0	0	0	1	1			2	46	30	1.3323	51
913	1009.38	1004.55	1005.51	0.972434	0.657629	0.741309	0.005512	0.741309	-0.304818	5.512	0.657629	279.539	299.602	282.784	1.4704	1.6955	1.51566	1.51566	0.384457	32.784	23	China	EA	0	0	0	1	0	0				1	17	1	0	1	0	1	0	1	0		0	2	42	31	0.825853	57
914	1009.38	1009.38	1007.45	0.972434	0.972434	0.871981	0.009385	0.972434	-0.0280001	9.385	0.871981	277.93	281.157	292.755	1.44607	1.49356	1.63099	1.49356	0.371891	31.157	26		H	0	1	0	0	0	0				0	17	1	0	0	0	0	0	1	0		0	1	39	26	1.06746	48
915	1010.36	1007.45	1006.48	1.01519	0.871981	0.811508	0.007447	0.871981	-0.138127	7.447	0.811508	297.875	289.392	296.158	1.68011	1.59541	1.66425	1.66425	0.462812	46.158	25		C	0	0	0	0	0	1				1	16	0	0	0	0	0	0	1	0	2	0	0	40	20	0.685617	64
916	1006.48	1003.58	1005.51	0.811508	0.554004	0.741309	0.005512	0.741309	-0.304818	5.512	0.554004	271.592	263.877	268.479	1.33429	1.1423	1.26668	1.26668	0.226023	18.479	48		C	0	0	0	0	0	1	-0.0073	0.0054	0	1	18	0	0	0	0	0	0	1	1		0	-1	33	19	-1.15214	59
917	1002.62	1002.62	1004.55	0.417804	0.417804	0.657629	0.002617	0.417804	-0.920432	2.617	0.417804	282.784	296.158	281.157	1.51566	1.66425	1.49356	1.51566	0.384457	32.784	18	Taiwan	EA	0	0	0	1	0	1				0	12	1	0	1	1	0	0	1	1		0	-1	52	26	0.953822	56
918	1006.48	1008.42	1005.51	0.811508	0.925106	0.741309	0.006479	0.811508	-0.211519	6.479	0.741309	291.068	303.087	291.068	1.6135	1.72499	1.6135	1.6135	0.437178	41.068	25		C	0	0	0	0	0	1				0	17	1	0	0	0	0	0	1	0	3		-1	42	15	-1.34709	54
[truncated: 12 more columns]

## Sheet: S2
ID	Pitch1	Pitch2	Pitch3	Pitch 1-1000	Pitch 2-1000	Pitch 3-1000	log(Pitch 1-1000)	log(Pitch 2-1000)	log(Pitch 3-1000)	medianlogpitch	box cox log pitch	Duration1	Duration2	Duration3	Duration 1-250	Duration 2-250	Duration 3-250	log(Duration 1-250)	log(Duration 2-250)	log(Duration 3-250)	medianlogduration	box cox log duration	second session Pitch1	second session Pitch2	second session Pitch3	second session Pitch 1-1000	second session Pitch 2-1000	second session Pitch 3-1000	second session log(Pitch 1-1000)	second session log(Pitch 2-1000)	second session log(Pitch 3-1000)	second session medianlogpitch	second session box cox log pitch	second session Duration1	second session Duration2	second session Duration3	second session Duration 1-250	second session Duration 2-250	second session Duration 3-250	second session log(Duration 1-250)	second session log(Duration 2-250)	second session log(Duration 3-250)	second session medianlogduration	second session box cox log duration	days between tests
426	1020.11	1019.13	1018.15	20.114	19.134	18.155	1.3035	1.28181	1.259	1.28181	0.244582	301.339	284.421	277.93	51.339	34.421	27.93	1.71045	1.53682	1.44607	1.53682	0.396252	1012.3	1010.36	1011.33	12.3	10.356	11.328	1.08991	1.01519	1.05415	1.05415	0.0525701	289.392	297.875	296.158	39.392	47.875	46.158	1.59541	1.68011	1.66425	1.66425	0.462812	90
28	1016.2	1010.36	1010.36	16.199	10.356	10.356	1.20949	1.01519	1.01519	1.01519	0.0150641	287.725	292.755	279.539	37.725	42.755	29.539	1.57663	1.63099	1.4704	1.57663	0.417841	1012.3	1009.38	1005.51	12.3	9.385	5.512	1.08991	0.972434	0.741309	0.972434	-0.0280001	326.776	289.392	291.068	76.776	39.392	41.068	1.88523	1.59541	1.6135	1.6135	0.437178	126
231	1020.11	1018.15	1018.15	20.114	18.155	18.155	1.3035	1.259	1.259	1.259	0.227139	287.725	323.011	286.068	37.725	73.011	36.068	1.57663	1.86339	1.55712	1.57663	0.417841	1022.89	1010.17	1016.02	22.891	10.175	16.024	1.35966	1.00753	1.20477	1.20477	0.184208	303.087	297.875	297.875	53.087	47.875	47.875	1.72499	1.68011	1.68011	1.68011	0.470604	98
51	1010.36	1006.48	1008.42	10.356	6.479	8.416	1.01519	0.811508	0.925106	0.925106	-0.0782146	292.755	281.157	282.784	42.755	31.157	32.784	1.63099	1.49356	1.51566	1.51566	0.384457	1010.36	1007.45	1007.45	10.356	7.447	7.447	1.01519	0.871981	0.871981	0.871981	-0.138127	301.339	296.158	421.979	51.339	46.158	171.979	1.71045	1.66425	2.23548	1.71045	0.485228	76
10	1011.33	1007.45	1012.3	11.328	7.447	12.3	1.05415	0.871981	1.08991	1.05415	0.0525701	296.158	291.068	282.784	46.158	41.068	32.784	1.66425	1.6135	1.51566	1.6135	0.437178	1013.27	1012.3	1008.42	13.273	12.3	8.416	1.12297	1.08991	0.925106	1.08991	0.0856443	282.784	291.068	296.158	32.784	41.068	46.158	1.51566	1.6135	1.66425	1.6135	0.437178	125
39	1010.36	1008.42	1010.36	10.356	8.416	10.356	1.01519	0.925106	1.01519	1.01519	0.0150641	282.784	282.784	286.068	32.784	32.784	36.068	1.51566	1.51566	1.55712	1.51566	0.384457	1045.93	1011.33	1008.42	45.929	11.328	8.416	1.66209	1.05415	0.925106	1.05415	0.0525701	279.539	273.162	287.725	29.539	23.162	37.725	1.4704	1.36478	1.57663	1.4704	0.358446	84
476	1017.18	1025.03	1037.92	17.177	25.028	37.917	1.23495	1.39843	1.57883	1.39843	0.328643	284.421	297.875	270.031	34.421	47.875	20.031	1.53682	1.68011	1.3017	1.53682	0.396252	1012.3	1016.2	1012.3	12.3	16.199	12.3	1.08991	1.20949	1.08991	1.08991	0.0856443	281.157	296.158	279.539	31.157	46.158	29.539	1.49356	1.66425	1.4704	1.49356	0.371891	76
501	1026.01	1031.95	1030.96	26.014	31.948	30.957	1.41521	1.50444	1.49076	1.49076	0.389804	310.182	323.011	313.793	60.182	73.011	63.793	1.77947	1.86339	1.80477	1.80477	0.528496	1035.92	1052.99	1012.3	35.923	52.99	12.3	1.55537	1.72419	1.08991	1.55537	0.430132	289.392	311.982	299.602	39.392	61.982	49.602	1.59541	1.79227	1.6955	1.6955	0.478067	56
453	1009.38	1012.3	1009.38	9.385	12.3	9.385	0.972434	1.08991	0.972434	0.972434	-0.0280001	273.162	276.332	274.742	23.162	26.332	24.742	1.36478	1.42048	1.39343	1.39343	0.311578	1014.25	1005.51	1005.51	14.248	5.512	5.512	1.15375	0.741309	0.741309	0.741309	-0.304818	268.479	271.592	282.784	18.479	21.592	32.784	1.26668	1.33429	1.51566	1.33429	0.27306	98
80	1009.38	1010.36	1012.3	9.385	10.356	12.3	0.972434	1.01519	1.08991	1.01519	0.0150641	282.784	286.068	292.755	32.784	36.068	42.755	1.51566	1.55712	1.63099	1.55712	0.407356	1010.36	1012.3	1007.45	10.356	12.3	7.447	1.01519	1.08991	0.871981	1.01519	0.0150641	282.784	304.845	301.339	32.784	54.845	51.339	1.51566	1.73914	1.71045	1.71045	0.485228	104
541	1006.48	1013.27	1011.33	6.479	13.273	11.328	0.811508	1.12297	1.05415	1.05415	0.0525701	279.539	291.068	271.592	29.539	41.068	21.592	1.4704	1.6135	1.33429	1.4704	0.358446	1013.27	1010.36	1007.45	13.273	10.356	7.447	1.12297	1.01519	0.871981	1.01519	0.0150641	299.602	296.158	303.087	49.602	46.158	53.087	1.6955	1.66425	1.72499	1.6955	0.478067	69
505	1047.94	1035.92	1031.95	47.941	35.923	31.948	1.68071	1.55537	1.50444	1.55537	0.430132	279.539	287.725	294.451	29.539	37.725	44.451	1.4704	1.57663	1.64788	1.57663	0.417841	1054	1048.95	1037.92	54.003	48.949	37.917	1.73242	1.68974	1.57883	1.68974	0.508294	292.755	301.339	323.011	42.755	51.339	73.011	1.63099	1.71045	1.86339	1.71045	0.485228	70
65	1012.3	1012.3	1012.3	12.3	12.3	12.3	1.08991	1.08991	1.08991	1.08991	0.0856443	323.011	311.982	289.392	73.011	61.982	39.392	1.86339	1.79227	1.59541	1.79227	0.522941	1013.27	1008.42	1009.38	13.273	8.416	9.385	1.12297	0.925106	0.972434	0.972434	-0.0280001	306.613	311.982	284.421	56.613	61.982	34.421	1.75292	1.79227	1.53682	1.75292	0.505107	69
71	1004.55	1004.55	1004.55	4.546	4.546	4.546	0.657629	0.657629	0.657629	0.657629	-0.42991	310.182	271.592	292.755	60.182	21.592	42.755	1.77947	1.33429	1.63099	1.63099	0.446134	1005.51	1002.62	1004.55	5.512	2.617	4.546	0.741309	0.417804	0.657629	0.657629	-0.42991	294.451	306.613	282.784	44.451	56.613	32.784	1.64788	1.75292	1.51566	1.64788	0.454664	132
70	1010.36	1006.48	1010.36	10.356	6.479	10.356	1.01519	0.811508	1.01519	1.01519	0.0150641	350.326	301.339	303.087	100.326	51.339	53.087	2.00141	1.71045	1.72499	1.72499	0.49211	1004.55	1005.51	1006.48	4.546	5.512	6.479	0.657629	0.741309	0.811508	0.741309	-0.304818	296.158	328.675	326.776	46.158	78.675	76.776	1.66425	1.89584	1.88523	1.88523	0.563002	90
13	1031.95	1021.1	1028.98	31.948	21.095	28.977	1.50444	1.32418	1.46205	1.46205	0.371255	297.875	315.615	297.875	47.875	65.615	47.875	1.68011	1.817	1.68011	1.68011	0.470604	1056.03	1028.98	1011.33	56.031	28.977	11.328	1.74843	1.46205	1.05415	1.46205	0.371255	289.392	294.451	323.011	39.392	44.451	73.011	1.59541	1.64788	1.86339	1.64788	0.454664	70
876	1008.42	1006.48	1006.48	8.416	6.479	6.479	0.925106	0.811508	0.811508	0.811508	-0.211519	306.613	311.982	317.448	56.613	61.982	67.448	1.75292	1.79227	1.82897	1.79227	0.522941	1007.45	1008.42	1009.38	7.447	8.416	9.385	0.871981	0.925106	0.972434	0.925106	-0.0782146	291.068	297.875	287.725	41.068	47.875	37.725	1.6135	1.68011	1.57663	1.6135	0.437178	14
42	1009.38	1006.48	1004.55	9.385	6.479	4.546	0.972434	0.811508	0.657629	0.811508	-0.211519	274.742	287.725	286.068	24.742	37.725	36.068	1.39343	1.57663	1.55712	1.55712	0.407356	1005.51	1004.55	1002.62	5.512	4.546	2.617	0.741309	0.657629	0.417804	0.657629	-0.42991	279.539	270.031	277.93	29.539	20.031	27.93	1.4704	1.3017	1.44607	1.44607	0.344006	83
257	1006.48	1005.51	1004.55	6.479	5.512	4.546	0.811508	0.741309	0.657629	0.741309	-0.304818	281.157	276.332	279.539	31.157	26.332	29.539	1.49356	1.42048	1.4704	1.4704	0.358446	1007.45	1003.58	1010.36	7.447	3.581	10.356	0.871981	0.554004	1.01519	0.871981	-0.138127	282.784	284.421	306.613	32.784	34.421	56.613	1.51566	1.53682	1.75292	1.53682	0.396252	90
122	1036.92	1013.27	1034.93	36.92	13.273	34.928	1.56726	1.12297	1.54317	1.54317	0.422664	289.392	289.392	296.158	39.392	39.392	46.158	1.59541	1.59541	1.66425	1.59541	0.427766	1012.3	1023.06	1029.97	12.3	23.06	29.966	1.08991	1.36286	1.47663	1.36286	0.303865	286.068	291.068	308.392	36.068	41.068	58.392	1.55712	1.6135	1.76635	1.6135	0.437178	76
495	1022.08	1019.13	1029.97	22.077	19.134	29.966	1.34394	1.28181	1.47663	1.34394	0.290388	296.158	306.613	319.291	46.158	56.613	69.291	1.66425	1.75292	1.84068	1.75292	0.505107	1021.1	1029.97	1024.04	21.095	29.966	24.044	1.32418	1.47663	1.38101	1.38101	0.316597	297.875	306.613	282.784	47.875	56.613	32.784	1.68011	1.75292	1.51566	1.68011	0.470604	91
338	1032.94	1075.49	1063.16	32.941	75.495	63.16	1.51774	1.87792	1.80044	1.80044	0.567624	297.875	354.417	360.644	47.875	104.417	110.644	1.68011	2.01877	2.04393	2.01877	0.616004	1101.65	1101.65	1093.21	101.654	101.654	93.214	2.00712	2.00712	1.96948	2.00712	0.668178	455.205	457.868	457.868	205.205	207.868	207.868	2.31219	2.31779	2.31779	2.31779	0.718834	63
313	1019.13	1013.27	1016.2	19.134	13.273	16.199	1.28181	1.12297	1.20949	1.20949	0.188028	304.845	326.776	330.585	54.845	76.776	80.585	1.73914	1.88523	1.90625	1.88523	0.563002	1029.97	1007.45	1045.93	29.966	7.447	45.929	1.47663	0.871981	1.66209	1.47663	0.380724	291.068	287.725	326.776	41.068	37.725	76.776	1.6135	1.57663	1.88523	1.6135	0.437178	84
83	1006.75	1008.69	1007.72	6.75	8.687	7.718	0.829304	0.93887	0.887505	0.887505	-0.120206	274.52	306.202	282.514	24.52	56.202	32.514	1.38952	1.74975	1.51207	1.51207	0.382433	1010.36	1004.55	1004.55	10.356	4.546	4.546	1.01519	0.657629	0.657629	0.657629	-0.42991	292.755	291.068	294.451	42.755	41.068	44.451	1.63099	1.6135	1.64788	1.63099	0.446134	28
294	1036.92	1038.91	1037.92	36.92	38.915	37.917	1.56726	1.59012	1.57883	1.57883	0.444312	317.448	338.341	301.339	67.448	88.341	51.339	1.82897	1.94616	1.71045	1.82897	0.539094	1066.23	1082.76	1036.92	66.231	82.756	36.92	1.82106	1.9178	1.56726	1.82106	0.578222	334.44	310.182	338.341	84.44	60.182	88.341	1.92655	1.77947	1.94616	1.92655	0.579943	51
682	1008.42	1008.42	1004.55	8.416	8.416	4.546	0.925106	0.925106	0.657629	0.925106	-0.0782146	277.93	281.157	274.742	27.93	31.157	24.742	1.44607	1.49356	1.39343	1.44607	0.344006	1005.51	1004.55	1004.55	5.512	4.546	4.546	0.741309	0.657629	0.657629	0.657629	-0.42991	282.784	282.784	262.362	32.784	32.784	12.362	1.51566	1.51566	1.09209	1.51566	0.384457	63
450	1013.27	1016.2	1011.33	13.273	16.199	11.328	1.12297	1.20949	1.05415	1.12297	0.115167	358.556	310.182	306.613	108.556	60.182	56.613	2.03565	1.77947	1.75292	1.77947	0.5172	1007.45	1016.2	1005.51	7.447	16.199	5.512	0.871981	1.20949	0.741309	0.871981	-0.138127	301.339	326.776	346.283	51.339	76.776	96.283	1.71045	1.88523	1.98355	1.88523	0.563002	58
365	1009.38	1006.48	1006.48	9.385	6.479	6.479	0.972434	0.811508	0.811508	0.811508	-0.211519	287.725	291.068	277.93	37.725	41.068	27.93	1.57663	1.6135	1.44607	1.57663	0.417841	1006.48	1002.62	1002.62	6.479	2.617	2.617	0.811508	0.417804	0.417804	0.417804	-0.920432	286.068	284.421	286.068	36.068	34.421	36.068	1.55712	1.53682	1.55712	1.55712	0.407356	14
17	1075.49	1051.98	1081.72	75.495	51.978	81.716	1.87792	1.71582	1.91231	1.87792	0.606765	317.448	360.644	330.585	67.448	110.644	80.585	1.82897	2.04393	1.90625	1.90625	0.571686	1096.37	1029.97	1064.18	96.371	29.966	64.183	1.98395	1.47663	1.80742	1.80742	0.571226	321.146	346.283	303.087	71.146	96.283	53.087	1.85215	1.98355	1.72499	1.85215	0.549067	57
489	1009.38	1009.38	1006.48	9.385	9.385	6.479	0.972434	0.972434	0.811508	0.972434	-0.0280001	266.936	274.742	281.157	16.936	24.742	31.157	1.22881	1.39343	1.49356	1.39343	0.311578	1008.42	1009.38	1003.58	8.416	9.385	3.581	0.925106	0.972434	0.554004	0.925106	-0.0782146	282.784	274.742	296.158	32.784	24.742	46.158	1.51566	1.39343	1.66425	1.51566	0.384457	16
7	1011.33	1008.42	1010.36	11.328	8.416	10.356	1.05415	0.925106	1.01519	1.01519	0.0150641	274.742	287.725	282.784	24.742	37.725	32.784	1.39343	1.57663	1.51566	1.51566	0.384457	1007.45	1007.45	1010.36	7.447	7.447	10.356	0.871981	0.871981	1.01519	0.871981	-0.138127	286.068	317.448	289.392	36.068	67.448	39.392	1.55712	1.82897	1.59541	1.59541	0.427766	16
604	1037.92	1015.22	1029.97	37.917	15.223	29.966	1.57883	1.1825	1.47663	1.47663	0.380724	297.875	319.291	308.392	47.875	69.291	58.392	1.68011	1.84068	1.76635	1.76635	0.511259	1035.92	1027	1015.22	35.923	27.001	15.223	1.55537	1.43138	1.1825	1.43138	0.350978	292.755	296.158	324.888	42.755	46.158	74.888	1.63099	1.66425	1.87441	1.66425	0.462812	21
433	1006.48	1005.51	1005.51	6.479	5.512	5.512	0.811508	0.741309	0.741309	0.741309	-0.304818	304.845	292.755	287.725	54.845	42.755	37.725	1.73914	1.63099	1.57663	1.63099	0.446134	1045.93	1006.48	1004.55	45.929	6.479	4.546	1.66209	0.811508	0.657629	0.811508	-0.211519	284.421	287.725	304.845	34.421	37.725	54.845	1.53682	1.57663	1.73914	1.57663	0.417841	28
611	1008.42	1010.36	1012.3	8.416	10.356	12.3	0.925106	1.01519	1.08991	1.01519	0.0150641	282.784	326.776	304.845	32.784	76.776	54.845	1.51566	1.88523	1.73914	1.73914	0.498731	1007.45	1007.45	1005.51	7.447	7.447	5.512	0.871981	0.871981	0.741309	0.871981	-0.138127	287.725	303.087	310.182	37.725	53.087	60.182	1.57663	1.72499	1.77947	1.72499	0.49211	21
416	1018.15	1009.38	1010.36	18.155	9.385	10.356	1.259	0.972434	1.01519	1.01519	0.0150641	297.875	284.421	324.888	47.875	34.421	74.888	1.68011	1.53682	1.87441	1.68011	0.470604	1030.96	1028.98	1012.3	30.957	28.977	12.3	1.49076	1.46205	1.08991	1.46205	0.371255	306.613	457.868	332.507	56.613	207.868	82.507	1.75292	2.31779	1.91649	1.91649	0.575866	63
73	1006.48	1010.36	1008.42	6.479	10.356	8.416	0.811508	1.01519	0.925106	0.925106	-0.0782146	289.392	289.392	301.339	39.392	39.392	51.339	1.59541	1.59541	1.71045	1.59541	0.427766	1006.48	1008.42	1003.58	6.479	8.416	3.581	0.811508	0.925106	0.554004	0.811508	-0.211519	296.158	277.93	311.982	46.158	27.93	61.982	1.66425	1.44607	1.79227	1.66425	0.462812	28
156	1014.25	1009.38	1006.48	14.248	9.385	6.479	1.15375	0.972434	0.811508	0.972434	-0.0280001	276.332	273.162	284.421	26.332	23.162	34.421	1.42048	1.36478	1.53682	1.42048	0.32845	1007.45	1010.36	1012.3	7.447	10.356	12.3	0.871981	1.01519	1.08991	1.01519	0.0150641	279.539	287.725	271.592	29.539	37.725	21.592	1.4704	1.57663	1.33429	1.4704	0.358446	27
153	1023.06	1007.45	1013.27	23.06	7.447	13.273	1.36286	0.871981	1.12297	1.12297	0.115167	284.421	284.421	303.087	34.421	34.421	53.087	1.53682	1.53682	1.72499	1.53682	0.396252	1010.36	1008.42	1029.97	10.356	8.416	29.966	1.01519	0.925106	1.47663	1.01519	0.0150641	291.068	282.784	297.875	41.068	32.784	47.875	1.6135	1.51566	1.68011	1.6135	0.437178	109
605	1012.3	1011.33	1008.42	12.3	11.328	8.416	1.08991	1.05415	0.925106	1.05415	0.0525701	286.068	276.332	299.602	36.068	26.332	49.602	1.55712	1.42048	1.6955	1.55712	0.407356	1007.45	1027	1005.51	7.447	27.001	5.512	0.871981	1.43138	0.741309	0.871981	-0.138127	282.784	282.784	323.011	32.784	32.784	73.011	1.51566	1.51566	1.86339	1.51566	0.384457	78
367	1004.55	1003.58	1002.62	4.546	3.581	2.617	0.657629	0.554004	0.417804	0.554004	-0.61217	284.421	289.392	294.451	34.421	39.392	44.451	1.53682	1.59541	1.64788	1.59541	0.427766	1002.62	1002.62	1002.62	2.617	2.617	2.617	0.417804	0.417804	0.417804	0.417804	-0.920432	279.539	281.157	274.742	29.539	31.157	24.742	1.4704	1.49356	1.39343	1.4704	0.358446	79
18	1007.45	1005.51	1004.55	7.447	5.512	4.546	0.871981	0.741309	0.657629	0.741309	-0.304818	287.725	287.725	291.068	37.725	37.725	41.068	1.57663	1.57663	1.6135	1.57663	0.417841	1022.08	1006.48	1005.51	22.077	6.479	5.512	1.34394	0.811508	0.741309	0.811508	-0.211519	284.421	366.984	313.793	34.421	116.984	63.793	1.53682	2.06813	1.80477	1.80477	0.528496	64
351	1013.27	1020.11	1009.38	13.273	20.114	9.385	1.12297	1.3035	0.972434	1.12297	0.115167	315.615	358.556	386.695	65.615	108.556	136.695	1.817	2.03565	2.13575	2.03565	0.622359	1007.45	1056.03	1027.99	7.447	56.031	27.988	0.871981	1.74843	1.44697	1.44697	0.361345	324.888	330.585	313.793	74.888	80.585	63.793	1.87441	1.90625	1.80477	1.87441	0.558483	56
895	1024.04	1008.42	1010.36	24.044	8.416	10.356	1.38101	0.925106	1.01519	1.01519	0.0150641	303.087	291.068	279.539	53.087	41.068	29.539	1.72499	1.6135	1.4704	1.6135	0.437178	1010.36	1009.38	1006.48	10.356	9.385	6.479	1.01519	0.972434	0.811508	0.972434	-0.0280001	281.157	291.068	323.011	31.157	41.068	73.011	1.49356	1.6135	1.86339	1.6135	0.437178	79
346	1010.36	1007.45	1017.18	10.356	7.447	17.177	1.01519	0.871981	1.23495	1.01519	0.0150641	279.539	268.479	291.068	29.539	18.479	41.068	1.4704	1.26668	1.6135	1.4704	0.358446	1008.42	1006.48	1008.42	8.416	6.479	8.416	0.925106	0.811508	0.925106	0.925106	-0.0782146	274.742	286.068	276.332	24.742	36.068	26.332	1.39343	1.55712	1.42048	1.42048	0.32845	128
786	1004.55	1005.51	1005.51	4.546	5.512	5.512	0.657629	0.741309	0.741309	0.741309	-0.304818	274.742	281.157	287.725	24.742	31.157	37.725	1.39343	1.49356	1.57663	1.49356	0.371891	1005.51	1003.58	1005.51	5.512	3.581	5.512	0.741309	0.554004	0.741309	0.741309	-0.304818	273.162	284.421	277.93	23.162	34.421	27.93	1.36478	1.53682	1.44607	1.44607	0.344006	70
220	1013.27	1091.12	1027.99	13.273	91.115	27.988	1.12297	1.95959	1.44697	1.44697	0.361345	334.44	317.448	336.385	84.44	67.448	86.385	1.92655	1.82897	1.93644	1.92655	0.579943	1009.38	1025.03	1048.95	9.385	25.028	48.949	0.972434	1.39843	1.68974	1.39843	0.328643	336.385	315.615	301.339	86.385	65.615	51.339	1.93644	1.817	1.71045	1.817	0.533877	65
422	1045.93	1014.25	1034.93	45.929	14.248	34.928	1.66209	1.15375	1.54317	1.54317	0.422664	303.087	286.068	296.158	53.087	36.068	46.158	1.72499	1.55712	1.66425	1.66425	0.462812	1019.13	1021.1	1008.42	19.134	21.095	8.416	1.28181	1.32418	0.925106	1.28181	0.244582	279.539	286.068	292.755	29.539	36.068	42.755	1.4704	1.55712	1.63099	1.55712	0.407356	100
427	1061.12	1056.03	1101.65	61.118	56.031	101.654	1.78617	1.74843	2.00712	1.78617	0.560207	386.695	296.158	286.068	136.695	46.158	36.068	2.13575	1.66425	1.55712	1.66425	0.462812	1101.65	1100.6	1101.65	101.654	100.595	101.654	2.00712	2.00258	2.00712	2.00712	0.668178	313.793	348.299	296.158	63.793	98.299	46.158	1.80477	1.99255	1.66425	1.80477	0.528496	91
746	1006.48	1003.58	1004.55	6.479	3.581	4.546	0.811508	0.554004	0.657629	0.657629	-0.42991	273.162	282.784	274.742	23.162	32.784	24.742	1.36478	1.51566	1.39343	1.39343	0.311578	1006.48	1004.55	1007.45	6.479	4.546	7.447	0.811508	0.657629	0.871981	0.811508	-0.211519	268.479	266.936	294.451	18.479	16.936	44.451	1.26668	1.22881	1.64788	1.26668	0.226023	105
832	1010.36	1004.55	1005.51	10.356	4.546	5.512	1.01519	0.657629	0.741309	0.741309	-0.304818	284.421	282.784	304.845	34.421	32.784	54.845	1.53682	1.51566	1.73914	1.53682	0.396252	1007.45	1004.55	1004.55	7.447	4.546	4.546	0.871981	0.657629	0.657629	0.657629	-0.42991	291.068	281.157	270.031	41.068	31.157	20.031	1.6135	1.49356	1.3017	1.49356	0.371891	85
793	1007.45	1008.42	1055.02	7.447	8.416	55.016	0.871981	0.925106	1.74049	0.925106	-0.0782146	289.392	334.44	323.011	39.392	84.44	73.011	1.59541	1.92655	1.86339	1.86339	0.55384	1006.48	1004.55	1007.45	6.479	4.546	7.447	0.811508	0.657629	0.871981	0.811508	-0.211519	281.157	294.451	310.182	31.157	44.451	60.182	1.49356	1.64788	1.77947	1.64788	0.454664	65
288	1047.94	1027.99	1016.2	47.941	27.988	16.199	1.68071	1.44697	1.20949	1.44697	0.361345	284.421	286.068	292.755	34.421	36.068	42.755	1.53682	1.55712	1.63099	1.55712	0.407356	1027	1052.99	1014.25	27.001	52.99	14.248	1.43138	1.72419	1.15375	1.43138	0.350978	276.332	292.755	287.725	26.332	42.755	37.725	1.42048	1.63099	1.57663	1.57663	0.417841	73
565	1084.84	1005.51	1005.51	84.84	5.512	5.512	1.9286	0.741309	0.741309	0.741309	-0.304818	284.421	274.742	286.068	34.421	24.742	36.068	1.53682	1.39343	1.55712	1.53682	0.396252	1004.55	1002.62	1002.62	4.546	2.617	2.617	0.657629	0.417804	0.417804	0.417804	-0.920432	263.877	277.93	286.068	13.877	27.93	36.068	1.1423	1.44607	1.55712	1.44607	0.344006	107
418	1018.15	1021.1	1056.03	18.155	21.095	56.031	1.259	1.32418	1.74843	1.32418	0.276082	297.875	296.158	434.455	47.875	46.158	184.455	1.68011	1.66425	2.26589	1.68011	0.470604	1032.94	1029.97	1015.22	32.941	29.966	15.223	1.51774	1.47663	1.1825	1.47663	0.380724	287.725	319.291	310.182	37.725	69.291	60.182	1.57663	1.84068	1.77947	1.77947	0.5172	47
648	1015.22	1006.48	1005.51	15.223	6.479	5.512	1.1825	0.811508	0.741309	0.811508	-0.211519	304.845	299.602	321.146	54.845	49.602	71.146	1.73914	1.6955	1.85215	1.73914	0.498731	1012.3	1005.51	1006.48	12.3	5.512	6.479	1.08991	0.741309	0.811508	0.811508	-0.211519	292.755	308.392	292.755	42.755	58.392	42.755	1.63099	1.76635	1.63099	1.63099	0.446134	80
655	1003.58	1005.51	1004.55	3.581	5.512	4.546	0.554004	0.741309	0.657629	0.657629	-0.42991	281.157	296.158	281.157	31.157	46.158	31.157	1.49356	1.66425	1.49356	1.49356	0.371891	1003.58	1002.62	1002.62	3.581	2.617	2.617	0.554004	0.417804	0.417804	0.417804	-0.920432	282.784	276.332	284.421	32.784	26.332	34.421	1.51566	1.42048	1.53682	1.51566	0.384457	85
